# Supplementary material for: System Analysis of MIRNAs in Maize Internode Elongation
Source: Biomolecules. 2019 Aug 27;9(9):417. doi: 10.3390/biom9090417 (PMC6769733; doi:10.3390/biom9090417)
Supplement: Supplementary file 1 [file biomolecules-09-00417-s001.zip]

Archive with 8 entries (7 files):
- SM-559656/
- SM-559656/Table S1. Changes in the length of the seventh and ninth internodes..xls
- SM-559656/Table S2. Distribution of miRNAs at different stages of internode elongation..xls
- SM-559656/Table S3. Relative expression of miRNAs identified in this study.xls
- SM-559656/Table S4. Predictive target genes of differentially expressed miRNAs.xls
- SM-559656/Table S5. GO analysis for predictive targeted genes of diferentially expressed miRNAs.xls
- SM-559656/Table S6. Identification and analysis for target genes of internode elongation related miRNA.xls
- SM-559656/Table S7. Detailed information of miRNA-mRNA-PPI network.xls
