# Supplementary material for: System Analysis of MIRNAs in Maize Internode Elongation
Source: Biomolecules. 2019 Aug 27;9(9):417. doi: 10.3390/biom9090417 (PMC6769733; doi:10.3390/biom9090417)
Supplement: Supplementary file 1 [file biomolecules-09-00417-s001.zip › SM-559656/Table S1. Changes in the length of the seventh and ninth internodes..xls]

## Sheet: Sheet1
	Changes in the length of the seventh and ninth internodes.
											7th internode （cm）
9th internode （cm）	1d	2d	3d	4d	5d	6d	7d	8d			Repeat one	10.3	10.5	10.6	11.5
Repeat one	1.9	3.5	4.5	6.5	10.5	11.5	12.1	12.2			Repeat two	9.7	10	9.7	10.7
Repeat two	1.2	2.4	5.1	7.6	10.2	11.1	12.4	12.7			Repeat three	11.5	11.1	11.3	10
Repeat three	2	3.4	4.5	7.5	9.9	11.2	12.2	12.8			Repeat four	10.5	10.7	11	10.4
Repeat four	1.1	2.6	4.8	7.6	9.2	10.6	11.4	11.5			Repeat five	9.8	10.3	10	10.8
Repeat five	1.4	2.7	5.9	8.5	10.2	11.5	12.3	12.8			Days after 9th leaf	1	3	5	7
AVERAGE（cm）	1.52	2.92	4.96	7.54	10	11.18	12.08	12.4			AVERAGE（cm）	10.36	10.52	10.52	10.68
STDEV.P	0.365513	0.444522	0.52	0.63435	0.442719	0.331059	0.354401	0.501996			STDEV.P	0.643739	0.370945	0.597997	0.49558
