# Supplementary material for: System Analysis of MIRNAs in Maize Internode Elongation
Source: Biomolecules. 2019 Aug 27;9(9):417. doi: 10.3390/biom9090417 (PMC6769733; doi:10.3390/biom9090417)
Supplement: Supplementary file 1 [file biomolecules-09-00417-s001.zip › SM-559656/Table S2. Distribution of miRNAs at different stages of internode elongation..xls]

## Sheet: Sheet1
Distribution of miRNAs at different stages of internode elongation
	Fixed internode region	Common miRNAs	Elongated internode region	Fixed internode region	Common miRNAs	Elongated internode region
Time				Time
Day 3 after the 9 leaves of maize were unfolded	zma-MIR169m	zma-MIR156e	zma-MIR164c	Day 4 after the 9 leaves of maize were unfolded	zma-MIR164d	zma-MIR156e	zma-MIR164c
		zma-MIR398b	zma-MIR319d		zma-MIR159f	zma-MIR398b	zma-MIR396f
		zma-MIR169e	zma-MIR396f		zma-MIR169m	zma-MIR169e	zma-MIR160c
		zma-MIR396d	zma-MIR160c		zma-MIR171g	zma-MIR396d
		zma-MIR162	zma-MIR159f			zma-MIR162
		zma-MIR172c				zma-MIR172c
		zma-MIR2118c				zma-MIR2118c
		zma-MIR172d				zma-MIR172d
		zma-MIR393a				zma-MIR319d
		zma-MIR159a				zma-MIR393a
		zma-MIR168a				zma-MIR159a
		zma-MIR164b				zma-MIR168a
		zma-MIR396a				zma-MIR164b
		zma-MIR167e				zma-MIR396a
		zma-MIR171g				zma-MIR167e
