# Supplementary material for: System Analysis of MIRNAs in Maize Internode Elongation
Source: Biomolecules. 2019 Aug 27;9(9):417. doi: 10.3390/biom9090417 (PMC6769733; doi:10.3390/biom9090417)
Supplement: Supplementary file 1 [file biomolecules-09-00417-s001.zip › SM-559656/Table S3. Relative expression of miRNAs identified in this study.xls]

## Sheet: Sheet1
Relative expression of miRNAs identified in this study
MicroRNA	Relative expression level ( log2 FPKM)
	FR_3d	ER_3d	FR_4d	ER_4d	FR_6d	ER_6d
zma-MIR156e	-2.87832	0.273814	-2.64386	-1.35107	-3.15843	-1.53116
zma-MIR159a	4.41353	2.39369	3.30144	2.80343	2.62644	2.91342
zma-MIR162	3.39753	3.61105	2.76787	3.0844	2.88186	2.0165
zma-MIR164b	2.20069	5.7586	2.774	5.35082	2.13685	4.1815
zma-MIR167e	-2.26534	-0.650635	-1.49005	-1.03209	-2.39593	1.26724
zma-MIR168a	4.46068	2.86829	4.62205	2.72574	4.0027	3.11237
zma-MIR169e	-0.899695	-1.41504	-0.862496	-1.35107	0.0989585	-0.573467
zma-MIR172c	4.74465	4.35523	5.2794	4.40327	5.42734	4.19085
zma-MIR172d	2.90034	2.99928	2.82069	2.59908	2.32481	2.53381
zma-MIR2118c	-0.312939	0.0635029	-0.123434	-0.481969	-0.314733	-0.659723
zma-MIR393a	1.83915	2.16253	2.30305	2.00684	2.77421	1.29924
zma-MIR396a	1.34767	2.39039	2.37907	2.87598	2.37212	3.64409
zma-MIR396d	3.60834	4.35473	3.9885	4.32243	3.7995	4.12292
zma-MIR398b	3.97067	-2.03505	3.94148	-1.97143	4.42176	-1.25843
