# Supplementary material for: System Analysis of MIRNAs in Maize Internode Elongation
Source: Biomolecules. 2019 Aug 27;9(9):417. doi: 10.3390/biom9090417 (PMC6769733; doi:10.3390/biom9090417)
Supplement: Supplementary file 1 [file biomolecules-09-00417-s001.zip › SM-559656/Table S4. Predictive target genes of differentially expressed miRNAs.xls]

## Sheet: Sheet1
predictive target genes of differentially expressed miRNAs
miRNA name	Number of targets	Gene ID
zma-MIR396f	21	Zm00001d037856
		Zm00001d032781
		Zm00001d025997
		Zm00001d022526
		Zm00001d008363
		Zm00001d016601
		Zm00001d050862
		Zm00001d047823
		Zm00001d034518
		Zm00001d035095
		Zm00001d048101
		Zm00001d032604
		Zm00001d048098
		Zm00001d052186
		Zm00001d013046
		Zm00001d015114
		Zm00001d052853
		Zm00001d031780
		Zm00001d011523
		Zm00001d003703
		Zm00001d010973
zma-MIR160c	17	Zm00001d044010
		Zm00001d051172
		Zm00001d003048
		Zm00001d000358
		Zm00001d014013
		Zm00001d012118
		Zm00001d030181
		Zm00001d013268
		Zm00001d051500
		Zm00001d020921
		Zm00001d013416
		Zm00001d032683
		Zm00001d028679
		Zm00001d034844
		Zm00001d025871
		Zm00001d024401
		Zm00001d027489
zma-MIR398b	15	Zm00001d036565
		Zm00001d031910
		Zm00001d049617
		Zm00001d018332
		Zm00001d037395
		Zm00001d040832
		Zm00001d036567
		Zm00001d047395
		Zm00001d047392
		Zm00001d033863
		Zm00001d048487
		Zm00001d036568
		Zm00001d007647
		Zm00001d025321
		Zm00001d044374
zma-MIR164b	94	Zm00001d029373
		Zm00001d047296
		Zm00001d020858
		Zm00001d007844
		Zm00001d018058
		Zm00001d041063
		Zm00001d024677
		Zm00001d043485
		Zm00001d013823
		Zm00001d014890
		Zm00001d025342
		Zm00001d035124
		Zm00001d035295
		Zm00001d035701
		Zm00001d033218
		Zm00001d008326
		Zm00001d010398
		Zm00001d035208
		Zm00001d003949
		Zm00001d003438
		Zm00001d016564
		Zm00001d006286
		Zm00001d036621
		Zm00001d019299
		Zm00001d053715
		Zm00001d005976
		Zm00001d024894
		Zm00001d029948
		Zm00001d009808
		Zm00001d042359
		Zm00001d028680
		Zm00001d030357
		Zm00001d010997
		Zm00001d045314
		Zm00001d026426
		Zm00001d013683
		Zm00001d028030
		Zm00001d018943
		Zm00001d000211
		Zm00001d020220
		Zm00001d015747
		Zm00001d000226
		Zm00001d047201
		Zm00001d009660
		Zm00001d003119
		Zm00001d005301
		Zm00001d010924
		Zm00001d048857
		Zm00001d008693
		Zm00001d038318
		Zm00001d035527
		Zm00001d003812
		Zm00001d006588
		Zm00001d000038
		Zm00001d007610
		Zm00001d012607
		Zm00001d032293
		Zm00001d043329
		Zm00001d007934
		Zm00001d049619
		Zm00001d010173
		Zm00001d011399
		Zm00001d048941
		Zm00001d036101
		Zm00001d033219
		Zm00001d016626
		Zm00001d036622
		Zm00001d006936
		Zm00001d048874
		Zm00001d017191
		Zm00001d017190
		Zm00001d017799
		Zm00001d053832
		Zm00001d015330
		Zm00001d037359
		Zm00001d052191
		Zm00001d028809
		Zm00001d039279
		Zm00001d043047
		Zm00001d003414
		Zm00001d018118
		Zm00001d041472
		Zm00001d008528
		Zm00001d016950
		Zm00001d009431
		Zm00001d042905
		Zm00001d014405
		Zm00001d035605
		Zm00001d028669
		Zm00001d018881
		Zm00001d029309
		Zm00001d035266
		Zm00001d041791
		Zm00001d040019
zma-MIR168a	30	Zm00001d024447
		Zm00001d033256
		Zm00001d025299
		Zm00001d002530
		Zm00001d020780
		Zm00001d027637
		Zm00001d006351
		Zm00001d022154
		Zm00001d021869
		Zm00001d012690
		Zm00001d038121
		Zm00001d004600
		Zm00001d021452
		Zm00001d010497
		Zm00001d014875
		Zm00001d047046
		Zm00001d026111
		Zm00001d006682
		Zm00001d022481
		Zm00001d047373
		Zm00001d017883
		Zm00001d018725
		Zm00001d035747
		Zm00001d037159
		Zm00001d004867
		Zm00001d011096
		Zm00001d042267
		Zm00001d037497
		Zm00001d002650
		Zm00001d004309
zma-MIR164c		Zm00001d002834
		Zm00001d024268
		Zm00001d008528
		Zm00001d042438
		Zm00001d014405
		Zm00001d052191
		Zm00001d024268
		Zm00001d039279
		Zm00001d019044
		Zm00001d041472
		Zm00001d020685
		Zm00001d042905
		Zm00001d038852
		Zm00001d053727
		Zm00001d033637
		Zm00001d016950
		Zm00001d043880
		Zm00001d018118
		Zm00001d049171
		Zm00001d006825
		Zm00001d035169
		Zm00001d014135
		Zm00001d042670
		Zm00001d039973
		Zm00001d006751
		Zm00001d050893
		Zm00001d051039
		Zm00001d023416
		Zm00001d002851
		Zm00001d019881
		Zm00001d014564
		Zm00001d012673
		Zm00001d027387
		Zm00001d018868
		Zm00001d022028
		Zm00001d034701
		Zm00001d036968
		Zm00001d033747
		Zm00001d010214
		Zm00001d021821
		Zm00001d003414
		Zm00001d009497
		Zm00001d043731
		Zm00001d048495
		Zm00001d022192
		Zm00001d046372
		Zm00001d009431
		Zm00001d003781
		Zm00001d038726
