# Supplementary material for: System Analysis of MIRNAs in Maize Internode Elongation
Source: Biomolecules. 2019 Aug 27;9(9):417. doi: 10.3390/biom9090417 (PMC6769733; doi:10.3390/biom9090417)
Supplement: Supplementary file 1 [file biomolecules-09-00417-s001.zip › SM-559656/Table S5. GO analysis for predictive targeted genes of diferentially expressed miRNAs.xls]

## Sheet: Sheet1
GO analysis for predictive targeted genes of diferentially expressed miRNAs between ER and FR
GO_acc	term_type	Term	queryitem	querytotal	bgitem	bgtotal	pvalue	FDR	entries
GO:0016458	P	gene silencing	7	184	137	30113	3e-05	0.012	// Zm00001d006351 // Zm00001d011096 // Zm00001d035747 // Zm00001d026111 // Zm00001d014875 // Zm00001d002650 // Zm00001d037159
GO:0031047	P	gene silencing by RNA	6	184	88	30113	2.4e-05	0.012	// Zm00001d006351 // Zm00001d011096 // Zm00001d035747 // Zm00001d026111 // Zm00001d014875 // Zm00001d002650
GO:0071365	P	cellular response to auxin stimulus	6	184	135	30113	0.00023	0.046	// Zm00001d051172 // Zm00001d032683 // Zm00001d025871 // Zm00001d000358 // Zm00001d014013 // Zm00001d042267
GO:0009734	P	auxin-activated signaling pathway	6	184	134	30113	0.00022	0.046	// Zm00001d051172 // Zm00001d032683 // Zm00001d025871 // Zm00001d000358 // Zm00001d014013 // Zm00001d042267
GO:0010629	P	negative regulation of gene expression	9	184	381	30113	0.00067	0.11	// Zm00001d006351 // Zm00001d011096 // Zm00001d035701 // Zm00001d040832 // Zm00001d035747 // Zm00001d002650 // Zm00001d014875 // Zm00001d026111 // Zm00001d037159
GO:0009733	P	response to auxin	7	184	253	30113	0.0011	0.15	// Zm00001d051172 // Zm00001d032683 // Zm00001d025871 // Zm00001d000358 // Zm00001d014013 // Zm00001d019881 // Zm00001d042267
GO:0010605	P	negative regulation of macromolecule metabolic process	10	184	561	30113	0.0027	0.27	// Zm00001d006351 // Zm00001d011096 // Zm00001d035701 // Zm00001d040832 // Zm00001d022028 // Zm00001d035747 // Zm00001d002650 // Zm00001d014875 // Zm00001d026111 // Zm00001d037159
GO:0048519	P	negative regulation of biological process	12	184	750	30113	0.0025	0.27	// Zm00001d006351 // Zm00001d011096 // Zm00001d035701 // Zm00001d040832 // Zm00001d037497 // Zm00001d022028 // Zm00001d035747 // Zm00001d002650 // Zm00001d014875 // Zm00001d005301 // Zm00001d026111 // Zm00001d037159
GO:0009892	P	negative regulation of metabolic process	10	184	591	30113	0.0039	0.35	// Zm00001d006351 // Zm00001d011096 // Zm00001d035701 // Zm00001d040832 // Zm00001d022028 // Zm00001d035747 // Zm00001d002650 // Zm00001d014875 // Zm00001d026111 // Zm00001d037159
GO:0022607	P	cellular component assembly	13	184	968	30113	0.0072	0.58	// Zm00001d034701 // Zm00001d047296 // Zm00001d036567 // Zm00001d010973 // Zm00001d043329 // Zm00001d037497 // Zm00001d049619 // Zm00001d006588 // Zm00001d019299 // Zm00001d007610 // Zm00001d014564 // Zm00001d048857 // Zm00001d037159
GO:0080090	P	regulation of primary metabolic process	23	184	3368	30113	0.32	1	// Zm00001d035266 // Zm00001d025871 // Zm00001d044010 // Zm00001d041472 // Zm00001d014405 // Zm00001d016950 // Zm00001d014013 // Zm00001d006682 // Zm00001d035701 // Zm00001d022526 // Zm00001d003414 // Zm00001d030181 // Zm00001d040832 // Zm00001d041791 // Zm00001d024268 // Zm00001d051172 // Zm00001d022028 // Zm00001d000358 // Zm00001d035295 // Zm00001d050893 // Zm00001d042267 // Zm00001d032683 // …
GO:0019222	P	regulation of metabolic process	30	184	3582	30113	0.047	1	// Zm00001d035266 // Zm00001d011096 // Zm00001d025871 // Zm00001d044010 // Zm00001d041472 // Zm00001d014405 // Zm00001d016950 // Zm00001d014013 // Zm00001d014564 // Zm00001d006682 // Zm00001d035701 // Zm00001d022526 // Zm00001d003414 // Zm00001d030181 // Zm00001d035747 // Zm00001d026111 // Zm00001d041791 // Zm00001d024268 // Zm00001d040832 // Zm00001d051172 // Zm00001d022028 // Zm00001d035295 // …
GO:0044281	P	small molecule metabolic process	7	184	1916	30113	0.95	1	// Zm00001d009431 // Zm00001d006825 // Zm00001d003781 // Zm00001d033637 // Zm00001d033747 // Zm00001d048874 // Zm00001d020220
GO:0044283	P	small molecule biosynthetic process	5	184	671	30113	0.39	1	// Zm00001d033747 // Zm00001d009431 // Zm00001d033637 // Zm00001d020220 // Zm00001d048874
GO:1901362	P	organic cyclic compound biosynthetic process	24	184	3555	30113	0.33	1	// Zm00001d035266 // Zm00001d009431 // Zm00001d025871 // Zm00001d044010 // Zm00001d041472 // Zm00001d014405 // Zm00001d016950 // Zm00001d014013 // Zm00001d013683 // Zm00001d006682 // Zm00001d035701 // Zm00001d022526 // Zm00001d003414 // Zm00001d030181 // Zm00001d041791 // Zm00001d024268 // Zm00001d033218 // Zm00001d051172 // Zm00001d000358 // Zm00001d035295 // Zm00001d050893 // Zm00001d042267 // …
GO:0071840	P	cellular component organization or biogenesis	24	184	3818	30113	0.47	1	// Zm00001d034701 // Zm00001d036567 // Zm00001d029309 // Zm00001d010973 // Zm00001d014564 // Zm00001d051500 // Zm00001d043047 // Zm00001d043329 // Zm00001d036968 // Zm00001d007934 // Zm00001d006588 // Zm00001d019299 // Zm00001d019881 // Zm00001d017799 // Zm00001d047296 // Zm00001d022028 // Zm00001d037497 // Zm00001d010497 // Zm00001d020685 // Zm00001d048857 // Zm00001d049619 // Zm00001d007610 // …
GO:0009755	P	hormone-mediated signaling pathway	6	184	405	30113	0.04	1	// Zm00001d051172 // Zm00001d032683 // Zm00001d025871 // Zm00001d000358 // Zm00001d014013 // Zm00001d042267
GO:0051716	P	cellular response to stimulus	13	184	2430	30113	0.73	1	// Zm00001d051172 // Zm00001d047392 // Zm00001d032683 // Zm00001d018332 // Zm00001d022028 // Zm00001d025871 // Zm00001d047395 // Zm00001d000358 // Zm00001d014013 // Zm00001d006286 // Zm00001d010398 // Zm00001d021452 // Zm00001d042267
GO:0044711	P	single-organism biosynthetic process	10	184	1690	30113	0.59	1	// Zm00001d009431 // Zm00001d028809 // Zm00001d012118 // Zm00001d033637 // Zm00001d029309 // Zm00001d033747 // Zm00001d048874 // Zm00001d009497 // Zm00001d022192 // Zm00001d020220
GO:0070271	P	protein complex biogenesis	5	184	463	30113	0.16	1	// Zm00001d007610 // Zm00001d014564 // Zm00001d006588 // Zm00001d048857 // Zm00001d037159
GO:0070647	P	protein modification by small protein conjugation or removal	5	184	865	30113	0.61	1	// Zm00001d022154 // Zm00001d000226 // Zm00001d047395 // Zm00001d047392 // Zm00001d030357
GO:0010467	P	gene expression	42	184	4995	30113	0.018	1	// Zm00001d035266 // Zm00001d011096 // Zm00001d025871 // Zm00001d036568 // Zm00001d044010 // Zm00001d041472 // Zm00001d014405 // Zm00001d016950 // Zm00001d014013 // Zm00001d052186 // Zm00001d013683 // Zm00001d006682 // Zm00001d035701 // Zm00001d022526 // Zm00001d003414 // Zm00001d030181 // Zm00001d035747 // Zm00001d007934 // Zm00001d026111 // Zm00001d041791 // Zm00001d024268 // Zm00001d033218 // …
GO:0016310	P	phosphorylation	13	184	2619	30113	0.82	1	// Zm00001d035124 // Zm00001d005976 // Zm00001d000038 // Zm00001d025997 // Zm00001d041063 // Zm00001d028030 // Zm00001d009660 // Zm00001d020858 // Zm00001d019044 // Zm00001d025342 // Zm00001d029948 // Zm00001d033219 // Zm00001d003812
GO:0033036	P	macromolecule localization	5	184	1205	30113	0.86	1	// Zm00001d011523 // Zm00001d007610 // Zm00001d036968 // Zm00001d006588 // Zm00001d048857
GO:0098662	P	inorganic cation transmembrane transport	5	184	540	30113	0.24	1	// Zm00001d036622 // Zm00001d036621 // Zm00001d053727 // Zm00001d023416 // Zm00001d039973
GO:0060255	P	regulation of macromolecule metabolic process	29	184	3482	30113	0.053	1	// Zm00001d035266 // Zm00001d011096 // Zm00001d025871 // Zm00001d044010 // Zm00001d041472 // Zm00001d014405 // Zm00001d016950 // Zm00001d014013 // Zm00001d006682 // Zm00001d035701 // Zm00001d022526 // Zm00001d003414 // Zm00001d030181 // Zm00001d035747 // Zm00001d040832 // Zm00001d041791 // Zm00001d024268 // Zm00001d026111 // Zm00001d051172 // Zm00001d022028 // Zm00001d035295 // Zm00001d000358 // …
GO:0030163	P	protein catabolic process	6	184	934	30113	0.51	1	// Zm00001d000226 // Zm00001d030357 // Zm00001d047201 // Zm00001d006751 // Zm00001d022154 // Zm00001d029373
GO:2001141	P	regulation of RNA biosynthetic process	21	184	2619	30113	0.12	1	// Zm00001d035266 // Zm00001d051172 // Zm00001d006682 // Zm00001d032683 // Zm00001d025871 // Zm00001d035701 // Zm00001d044010 // Zm00001d022526 // Zm00001d003414 // Zm00001d041472 // Zm00001d000358 // Zm00001d016950 // Zm00001d030181 // Zm00001d014405 // Zm00001d014013 // Zm00001d035295 // Zm00001d042267 // Zm00001d041791 // Zm00001d050893 // Zm00001d024268 // Zm00001d037159
GO:0010033	P	response to organic substance	7	184	897	30113	0.31	1	// Zm00001d051172 // Zm00001d032683 // Zm00001d025871 // Zm00001d000358 // Zm00001d014013 // Zm00001d019881 // Zm00001d042267
GO:0055114	P	oxidation-reduction process	12	184	2315	30113	0.76	1	// Zm00001d037359 // Zm00001d042905 // Zm00001d038121 // Zm00001d012607 // Zm00001d018881 // Zm00001d018058 // Zm00001d006936 // Zm00001d013823 // Zm00001d010924 // Zm00001d018118 // Zm00001d052191 // Zm00001d014564
GO:0046483	P	heterocycle metabolic process	37	184	6024	30113	0.52	1	// Zm00001d035266 // Zm00001d035124 // Zm00001d043329 // Zm00001d022526 // Zm00001d044010 // Zm00001d041472 // Zm00001d014405 // Zm00001d016950 // Zm00001d014013 // Zm00001d052186 // Zm00001d013683 // Zm00001d006682 // Zm00001d035701 // Zm00001d025871 // Zm00001d003414 // Zm00001d017883 // Zm00001d030181 // Zm00001d007934 // Zm00001d041791 // Zm00001d024268 // Zm00001d008326 // Zm00001d051172 // …
GO:0044700	P	single organism signaling	8	184	1334	30113	0.57	1	// Zm00001d051172 // Zm00001d032683 // Zm00001d018332 // Zm00001d025871 // Zm00001d000358 // Zm00001d014013 // Zm00001d010398 // Zm00001d042267
GO:1901564	P	organonitrogen compound metabolic process	11	184	2612	30113	0.93	1	// Zm00001d014890 // Zm00001d047296 // Zm00001d036565 // Zm00001d036567 // Zm00001d036568 // Zm00001d033637 // Zm00001d049619 // Zm00001d033747 // Zm00001d040832 // Zm00001d020780 // Zm00001d009497
GO:1901566	P	organonitrogen compound biosynthetic process	10	184	1903	30113	0.73	1	// Zm00001d014890 // Zm00001d047296 // Zm00001d036565 // Zm00001d036567 // Zm00001d036568 // Zm00001d033637 // Zm00001d049619 // Zm00001d033747 // Zm00001d040832 // Zm00001d009497
GO:0044249	P	cellular biosynthetic process	44	184	6107	30113	0.13	1	// Zm00001d035266 // Zm00001d009431 // Zm00001d036565 // Zm00001d025871 // Zm00001d036568 // Zm00001d044010 // Zm00001d019299 // Zm00001d041472 // Zm00001d014405 // Zm00001d016950 // Zm00001d014013 // Zm00001d009497 // Zm00001d022192 // Zm00001d013683 // Zm00001d006682 // Zm00001d035701 // Zm00001d022526 // Zm00001d003414 // Zm00001d033747 // Zm00001d030181 // Zm00001d040832 // Zm00001d028809 // …
GO:0019538	P	protein metabolic process	33	184	6264	30113	0.85	1	// Zm00001d000226 // Zm00001d020858 // Zm00001d025997 // Zm00001d036567 // Zm00001d041063 // Zm00001d030357 // Zm00001d006751 // Zm00001d025342 // Zm00001d048495 // Zm00001d043731 // Zm00001d036565 // Zm00001d028030 // Zm00001d036568 // Zm00001d040832 // Zm00001d012118 // Zm00001d033219 // Zm00001d047395 // Zm00001d000038 // Zm00001d047296 // Zm00001d047392 // Zm00001d009660 // Zm00001d005976 // …
GO:0019438	P	aromatic compound biosynthetic process	23	184	3450	30113	0.36	1	// Zm00001d035266 // Zm00001d025871 // Zm00001d044010 // Zm00001d041472 // Zm00001d014405 // Zm00001d016950 // Zm00001d014013 // Zm00001d013683 // Zm00001d006682 // Zm00001d035701 // Zm00001d022526 // Zm00001d003414 // Zm00001d030181 // Zm00001d041791 // Zm00001d024268 // Zm00001d033218 // Zm00001d051172 // Zm00001d000358 // Zm00001d035295 // Zm00001d050893 // Zm00001d042267 // Zm00001d032683 // …
GO:0007165	P	signal transduction	8	184	1321	30113	0.56	1	// Zm00001d051172 // Zm00001d032683 // Zm00001d018332 // Zm00001d025871 // Zm00001d000358 // Zm00001d014013 // Zm00001d010398 // Zm00001d042267
GO:0034645	P	cellular macromolecule biosynthetic process	35	184	4699	30113	0.12	1	// Zm00001d035266 // Zm00001d036565 // Zm00001d025871 // Zm00001d036568 // Zm00001d044010 // Zm00001d041472 // Zm00001d014405 // Zm00001d016950 // Zm00001d014013 // Zm00001d013683 // Zm00001d006682 // Zm00001d035701 // Zm00001d022526 // Zm00001d003414 // Zm00001d030181 // Zm00001d040832 // Zm00001d012118 // Zm00001d041791 // Zm00001d024268 // Zm00001d033218 // Zm00001d051172 // Zm00001d047296 // …
GO:0006807	P	nitrogen compound metabolic process	47	184	7583	30113	0.48	1	// Zm00001d035266 // Zm00001d035124 // Zm00001d036565 // Zm00001d025871 // Zm00001d036568 // Zm00001d044010 // Zm00001d041472 // Zm00001d014405 // Zm00001d016950 // Zm00001d014013 // Zm00001d009497 // Zm00001d052186 // Zm00001d013683 // Zm00001d006682 // Zm00001d035701 // Zm00001d043329 // Zm00001d003414 // Zm00001d017883 // Zm00001d033747 // Zm00001d030181 // Zm00001d007934 // Zm00001d040832 // …
GO:0050789	P	regulation of biological process	40	184	5307	30113	0.089	1	// Zm00001d035266 // Zm00001d011096 // Zm00001d025871 // Zm00001d044010 // Zm00001d041472 // Zm00001d014405 // Zm00001d016950 // Zm00001d014013 // Zm00001d014564 // Zm00001d006682 // Zm00001d018332 // Zm00001d035701 // Zm00001d022526 // Zm00001d003414 // Zm00001d018058 // Zm00001d030181 // Zm00001d035747 // Zm00001d026111 // Zm00001d024894 // Zm00001d041791 // Zm00001d024268 // Zm00001d040832 // …
GO:0097659	P	nucleic acid-templated transcription	23	184	2829	30113	0.098	1	// Zm00001d035266 // Zm00001d025871 // Zm00001d044010 // Zm00001d041472 // Zm00001d014405 // Zm00001d016950 // Zm00001d014013 // Zm00001d013683 // Zm00001d006682 // Zm00001d035701 // Zm00001d022526 // Zm00001d003414 // Zm00001d030181 // Zm00001d041791 // Zm00001d024268 // Zm00001d033218 // Zm00001d051172 // Zm00001d000358 // Zm00001d035295 // Zm00001d050893 // Zm00001d042267 // Zm00001d032683 // …
GO:0044267	P	cellular protein metabolic process	29	184	5508	30113	0.84	1	// Zm00001d000226 // Zm00001d020858 // Zm00001d025997 // Zm00001d036567 // Zm00001d041063 // Zm00001d030357 // Zm00001d025342 // Zm00001d036565 // Zm00001d028030 // Zm00001d036568 // Zm00001d040832 // Zm00001d012118 // Zm00001d033219 // Zm00001d047395 // Zm00001d000038 // Zm00001d047296 // Zm00001d047392 // Zm00001d009660 // Zm00001d005976 // Zm00001d029373 // Zm00001d010497 // Zm00001d014890 // …
GO:1901575	P	organic substance catabolic process	13	184	1859	30113	0.35	1	// Zm00001d000226 // Zm00001d030357 // Zm00001d042905 // Zm00001d038121 // Zm00001d047201 // Zm00001d043329 // Zm00001d017883 // Zm00001d033256 // Zm00001d022154 // Zm00001d013268 // Zm00001d029373 // Zm00001d006751 // Zm00001d008326
GO:0044265	P	cellular macromolecule catabolic process	8	184	974	30113	0.25	1	// Zm00001d000226 // Zm00001d030357 // Zm00001d047201 // Zm00001d043329 // Zm00001d017883 // Zm00001d022154 // Zm00001d029373 // Zm00001d008326
GO:0044260	P	cellular macromolecule metabolic process	64	184	10299	30113	0.46	1	// Zm00001d035266 // Zm00001d000226 // Zm00001d020858 // Zm00001d025997 // Zm00001d038121 // Zm00001d041063 // Zm00001d044010 // Zm00001d041472 // Zm00001d014405 // Zm00001d028030 // Zm00001d030357 // Zm00001d014013 // Zm00001d025342 // Zm00001d025871 // Zm00001d052186 // Zm00001d013683 // Zm00001d036565 // Zm00001d006682 // Zm00001d030181 // Zm00001d035701 // Zm00001d043329 // Zm00001d003414 // …
GO:0042254	P	ribosome biogenesis	5	184	495	30113	0.19	1	// Zm00001d017799 // Zm00001d007934 // Zm00001d047296 // Zm00001d049619 // Zm00001d036567
GO:0016043	P	cellular component organization	21	184	3365	30113	0.49	1	// Zm00001d036968 // Zm00001d020685 // Zm00001d047296 // Zm00001d010973 // Zm00001d036567 // Zm00001d022028 // Zm00001d014564 // Zm00001d043329 // Zm00001d037497 // Zm00001d049619 // Zm00001d002834 // Zm00001d034701 // Zm00001d006588 // Zm00001d010497 // Zm00001d019299 // Zm00001d007610 // Zm00001d037159 // Zm00001d043047 // Zm00001d051500 // Zm00001d048857 // Zm00001d019881
GO:0065003	P	macromolecular complex assembly	9	184	785	30113	0.054	1	// Zm00001d047296 // Zm00001d036567 // Zm00001d043329 // Zm00001d049619 // Zm00001d006588 // Zm00001d007610 // Zm00001d014564 // Zm00001d048857 // Zm00001d037159
GO:0065007	P	biological regulation	43	184	6244	30113	0.21	1	// Zm00001d035266 // Zm00001d011096 // Zm00001d025871 // Zm00001d044010 // Zm00001d041472 // Zm00001d014405 // Zm00001d016950 // Zm00001d014013 // Zm00001d014564 // Zm00001d006682 // Zm00001d018332 // Zm00001d035701 // Zm00001d022526 // Zm00001d003414 // Zm00001d018058 // Zm00001d030181 // Zm00001d035747 // Zm00001d019881 // Zm00001d024894 // Zm00001d041791 // Zm00001d024268 // Zm00001d026111 // …
GO:1901360	P	organic cyclic compound metabolic process	39	184	6221	30113	0.46	1	// Zm00001d035266 // Zm00001d035124 // Zm00001d043329 // Zm00001d022526 // Zm00001d044010 // Zm00001d009431 // Zm00001d041472 // Zm00001d014405 // Zm00001d016950 // Zm00001d014013 // Zm00001d038318 // Zm00001d052186 // Zm00001d013683 // Zm00001d042905 // Zm00001d035701 // Zm00001d025871 // Zm00001d003414 // Zm00001d017883 // Zm00001d030181 // Zm00001d007934 // Zm00001d041791 // Zm00001d024268 // …
GO:0098660	P	inorganic ion transmembrane transport	5	184	596	30113	0.3	1	// Zm00001d036622 // Zm00001d036621 // Zm00001d053727 // Zm00001d023416 // Zm00001d039973
GO:0065008	P	regulation of biological quality	7	184	1103	30113	0.51	1	// Zm00001d015747 // Zm00001d036968 // Zm00001d037497 // Zm00001d018058 // Zm00001d019881 // Zm00001d024894 // Zm00001d002834
GO:0018130	P	heterocycle biosynthetic process	23	184	3382	30113	0.33	1	// Zm00001d035266 // Zm00001d025871 // Zm00001d044010 // Zm00001d041472 // Zm00001d014405 // Zm00001d016950 // Zm00001d014013 // Zm00001d013683 // Zm00001d006682 // Zm00001d035701 // Zm00001d022526 // Zm00001d003414 // Zm00001d030181 // Zm00001d041791 // Zm00001d024268 // Zm00001d033218 // Zm00001d051172 // Zm00001d000358 // Zm00001d035295 // Zm00001d050893 // Zm00001d042267 // Zm00001d032683 // …
GO:0006629	P	lipid metabolic process	8	184	1070	30113	0.33	1	// Zm00001d009431 // Zm00001d028809 // Zm00001d018881 // Zm00001d012118 // Zm00001d033637 // Zm00001d033256 // Zm00001d048874 // Zm00001d009497
GO:0006812	P	cation transport	6	184	748	30113	0.31	1	// Zm00001d039973 // Zm00001d020921 // Zm00001d023416 // Zm00001d053727 // Zm00001d036622 // Zm00001d036621
GO:0006811	P	ion transport	7	184	994	30113	0.41	1	// Zm00001d039973 // Zm00001d018332 // Zm00001d020921 // Zm00001d023416 // Zm00001d053727 // Zm00001d036622 // Zm00001d036621
GO:0006810	P	transport	15	184	3223	30113	0.9	1	// Zm00001d042438 // Zm00001d039973 // Zm00001d018332 // Zm00001d011523 // Zm00001d036968 // Zm00001d020921 // Zm00001d023416 // Zm00001d053727 // Zm00001d019881 // Zm00001d036622 // Zm00001d036621 // Zm00001d048857 // Zm00001d007610 // Zm00001d026426 // Zm00001d006588
GO:0009889	P	regulation of biosynthetic process	23	184	2874	30113	0.11	1	// Zm00001d035266 // Zm00001d025871 // Zm00001d044010 // Zm00001d041472 // Zm00001d014405 // Zm00001d016950 // Zm00001d014013 // Zm00001d006682 // Zm00001d035701 // Zm00001d022526 // Zm00001d003414 // Zm00001d030181 // Zm00001d040832 // Zm00001d041791 // Zm00001d024268 // Zm00001d051172 // Zm00001d022028 // Zm00001d000358 // Zm00001d035295 // Zm00001d050893 // Zm00001d042267 // Zm00001d032683 // …
GO:0044710	P	single-organism metabolic process	27	184	5053	30113	0.8	1	// Zm00001d037359 // Zm00001d006825 // Zm00001d038121 // Zm00001d028809 // Zm00001d018881 // Zm00001d013823 // Zm00001d009431 // Zm00001d029309 // Zm00001d009497 // Zm00001d022192 // Zm00001d014564 // Zm00001d033747 // Zm00001d042905 // Zm00001d033256 // Zm00001d018058 // Zm00001d006936 // Zm00001d012118 // Zm00001d018118 // Zm00001d003781 // Zm00001d012607 // Zm00001d048874 // Zm00001d052191 // …
GO:0050794	P	regulation of cellular process	34	184	4991	30113	0.27	1	// Zm00001d035266 // Zm00001d022526 // Zm00001d044010 // Zm00001d041472 // Zm00001d014405 // Zm00001d016950 // Zm00001d014013 // Zm00001d014564 // Zm00001d006682 // Zm00001d018332 // Zm00001d035701 // Zm00001d025871 // Zm00001d003414 // Zm00001d018058 // Zm00001d030181 // Zm00001d040832 // Zm00001d024894 // Zm00001d041791 // Zm00001d024268 // Zm00001d051172 // Zm00001d022028 // Zm00001d037497 // …
GO:0043412	P	macromolecule modification	20	184	4323	30113	0.93	1	// Zm00001d000226 // Zm00001d047395 // Zm00001d000038 // Zm00001d020858 // Zm00001d025997 // Zm00001d041063 // Zm00001d012118 // Zm00001d028030 // Zm00001d005976 // Zm00001d022154 // Zm00001d009660 // Zm00001d030357 // Zm00001d049617 // Zm00001d021821 // Zm00001d025342 // Zm00001d010497 // Zm00001d029948 // Zm00001d033219 // Zm00001d003812 // Zm00001d047392
GO:0036211	P	protein modification process	20	184	3847	30113	0.81	1	// Zm00001d000226 // Zm00001d047395 // Zm00001d000038 // Zm00001d020858 // Zm00001d025997 // Zm00001d041063 // Zm00001d012118 // Zm00001d028030 // Zm00001d005976 // Zm00001d022154 // Zm00001d009660 // Zm00001d030357 // Zm00001d049617 // Zm00001d021821 // Zm00001d025342 // Zm00001d010497 // Zm00001d029948 // Zm00001d033219 // Zm00001d003812 // Zm00001d047392
GO:0008152	P	metabolic process	105	184	16802	30113	0.39	1	// Zm00001d037359 // Zm00001d025871 // Zm00001d044010 // Zm00001d013823 // Zm00001d025342 // Zm00001d022192 // Zm00001d043731 // Zm00001d035701 // Zm00001d043329 // Zm00001d006936 // Zm00001d033256 // Zm00001d006588 // Zm00001d041791 // Zm00001d051172 // Zm00001d047296 // Zm00001d003781 // Zm00001d045314 // Zm00001d000358 // Zm00001d009660 // Zm00001d005976 // Zm00001d002650 // Zm00001d029373 // …
GO:0044723	P	single-organism carbohydrate metabolic process	5	184	935	30113	0.68	1	// Zm00001d022192 // Zm00001d049617 // Zm00001d021821 // Zm00001d029309 // Zm00001d038121
GO:0051234	P	establishment of localization	15	184	3264	30113	0.91	1	// Zm00001d042438 // Zm00001d039973 // Zm00001d018332 // Zm00001d011523 // Zm00001d036968 // Zm00001d020921 // Zm00001d023416 // Zm00001d053727 // Zm00001d019881 // Zm00001d036622 // Zm00001d036621 // Zm00001d048857 // Zm00001d007610 // Zm00001d026426 // Zm00001d006588
GO:0016070	P	RNA metabolic process	33	184	4259	30113	0.089	1	// Zm00001d035266 // Zm00001d043329 // Zm00001d022526 // Zm00001d044010 // Zm00001d041472 // Zm00001d014405 // Zm00001d016950 // Zm00001d014013 // Zm00001d052186 // Zm00001d013683 // Zm00001d006682 // Zm00001d035701 // Zm00001d025871 // Zm00001d003414 // Zm00001d017883 // Zm00001d030181 // Zm00001d007934 // Zm00001d041791 // Zm00001d024268 // Zm00001d008326 // Zm00001d051172 // Zm00001d017799 // …
GO:0051603	P	proteolysis involved in cellular protein catabolic process	5	184	798	30113	0.54	1	// Zm00001d022154 // Zm00001d047201 // Zm00001d000226 // Zm00001d030357 // Zm00001d029373
GO:0044271	P	cellular nitrogen compound biosynthetic process	30	184	4553	30113	0.36	1	// Zm00001d035266 // Zm00001d036565 // Zm00001d025871 // Zm00001d036568 // Zm00001d044010 // Zm00001d041472 // Zm00001d014405 // Zm00001d016950 // Zm00001d014013 // Zm00001d013683 // Zm00001d006682 // Zm00001d035701 // Zm00001d022526 // Zm00001d003414 // Zm00001d030181 // Zm00001d040832 // Zm00001d041791 // Zm00001d024268 // Zm00001d033218 // Zm00001d051172 // Zm00001d047296 // Zm00001d000358 // …
GO:0050896	P	response to stimulus	20	184	3848	30113	0.81	1	// Zm00001d010398 // Zm00001d037359 // Zm00001d051172 // Zm00001d047392 // Zm00001d016564 // Zm00001d018332 // Zm00001d022028 // Zm00001d025871 // Zm00001d047395 // Zm00001d000358 // Zm00001d006936 // Zm00001d014013 // Zm00001d006286 // Zm00001d019881 // Zm00001d020780 // Zm00001d010924 // Zm00001d011399 // Zm00001d032683 // Zm00001d021452 // Zm00001d042267
GO:0006950	P	response to stress	8	184	2093	30113	0.95	1	// Zm00001d037359 // Zm00001d047395 // Zm00001d047392 // Zm00001d022028 // Zm00001d006936 // Zm00001d020780 // Zm00001d010924 // Zm00001d011399
GO:0006355	P	regulation of transcription, DNA-templated	21	184	2596	30113	0.12	1	// Zm00001d035266 // Zm00001d051172 // Zm00001d006682 // Zm00001d032683 // Zm00001d025871 // Zm00001d035701 // Zm00001d044010 // Zm00001d022526 // Zm00001d003414 // Zm00001d041472 // Zm00001d000358 // Zm00001d016950 // Zm00001d030181 // Zm00001d014405 // Zm00001d014013 // Zm00001d035295 // Zm00001d042267 // Zm00001d041791 // Zm00001d050893 // Zm00001d024268 // Zm00001d037159
GO:0010556	P	regulation of macromolecule biosynthetic process	23	184	2851	30113	0.1	1	// Zm00001d035266 // Zm00001d025871 // Zm00001d044010 // Zm00001d041472 // Zm00001d014405 // Zm00001d016950 // Zm00001d014013 // Zm00001d006682 // Zm00001d035701 // Zm00001d022526 // Zm00001d003414 // Zm00001d030181 // Zm00001d040832 // Zm00001d041791 // Zm00001d024268 // Zm00001d051172 // Zm00001d022028 // Zm00001d000358 // Zm00001d035295 // Zm00001d050893 // Zm00001d042267 // Zm00001d032683 // …
GO:0006351	P	transcription, DNA-templated	23	184	2807	30113	0.092	1	// Zm00001d035266 // Zm00001d025871 // Zm00001d044010 // Zm00001d041472 // Zm00001d014405 // Zm00001d016950 // Zm00001d014013 // Zm00001d013683 // Zm00001d006682 // Zm00001d035701 // Zm00001d022526 // Zm00001d003414 // Zm00001d030181 // Zm00001d041791 // Zm00001d024268 // Zm00001d033218 // Zm00001d051172 // Zm00001d000358 // Zm00001d035295 // Zm00001d050893 // Zm00001d042267 // Zm00001d032683 // …
GO:0006518	P	peptide metabolic process	8	184	1338	30113	0.58	1	// Zm00001d014890 // Zm00001d047296 // Zm00001d036565 // Zm00001d036567 // Zm00001d036568 // Zm00001d049619 // Zm00001d040832 // Zm00001d020780
GO:0051171	P	regulation of nitrogen compound metabolic process	23	184	2956	30113	0.14	1	// Zm00001d035266 // Zm00001d025871 // Zm00001d044010 // Zm00001d041472 // Zm00001d014405 // Zm00001d016950 // Zm00001d014013 // Zm00001d006682 // Zm00001d035701 // Zm00001d022526 // Zm00001d003414 // Zm00001d030181 // Zm00001d040832 // Zm00001d041791 // Zm00001d024268 // Zm00001d051172 // Zm00001d022028 // Zm00001d000358 // Zm00001d035295 // Zm00001d050893 // Zm00001d042267 // Zm00001d032683 // …
GO:0032774	P	RNA biosynthetic process	23	184	2841	30113	0.1	1	// Zm00001d035266 // Zm00001d025871 // Zm00001d044010 // Zm00001d041472 // Zm00001d014405 // Zm00001d016950 // Zm00001d014013 // Zm00001d013683 // Zm00001d006682 // Zm00001d035701 // Zm00001d022526 // Zm00001d003414 // Zm00001d030181 // Zm00001d041791 // Zm00001d024268 // Zm00001d033218 // Zm00001d051172 // Zm00001d000358 // Zm00001d035295 // Zm00001d050893 // Zm00001d042267 // Zm00001d032683 // …
GO:0033043	P	regulation of organelle organization	5	184	259	30113	0.023	1	// Zm00001d022028 // Zm00001d007610 // Zm00001d037497 // Zm00001d048857 // Zm00001d037159
GO:0043043	P	peptide biosynthetic process	7	184	1221	30113	0.62	1	// Zm00001d014890 // Zm00001d047296 // Zm00001d036565 // Zm00001d036567 // Zm00001d036568 // Zm00001d049619 // Zm00001d040832
GO:0051128	P	regulation of cellular component organization	5	184	321	30113	0.049	1	// Zm00001d022028 // Zm00001d007610 // Zm00001d037497 // Zm00001d048857 // Zm00001d037159
GO:0044248	P	cellular catabolic process	13	184	1559	30113	0.16	1	// Zm00001d000226 // Zm00001d037359 // Zm00001d030357 // Zm00001d042905 // Zm00001d038121 // Zm00001d047201 // Zm00001d043329 // Zm00001d017883 // Zm00001d022154 // Zm00001d006936 // Zm00001d029373 // Zm00001d010924 // Zm00001d008326
GO:0034654	P	nucleobase-containing compound biosynthetic process	23	184	3211	30113	0.24	1	// Zm00001d035266 // Zm00001d025871 // Zm00001d044010 // Zm00001d041472 // Zm00001d014405 // Zm00001d016950 // Zm00001d014013 // Zm00001d013683 // Zm00001d006682 // Zm00001d035701 // Zm00001d022526 // Zm00001d003414 // Zm00001d030181 // Zm00001d041791 // Zm00001d024268 // Zm00001d033218 // Zm00001d051172 // Zm00001d000358 // Zm00001d035295 // Zm00001d050893 // Zm00001d042267 // Zm00001d032683 // …
GO:0034641	P	cellular nitrogen compound metabolic process	44	184	7084	30113	0.48	1	// Zm00001d035266 // Zm00001d035124 // Zm00001d036565 // Zm00001d025871 // Zm00001d036568 // Zm00001d044010 // Zm00001d041472 // Zm00001d014405 // Zm00001d016950 // Zm00001d014013 // Zm00001d052186 // Zm00001d013683 // Zm00001d006682 // Zm00001d035701 // Zm00001d043329 // Zm00001d003414 // Zm00001d017883 // Zm00001d030181 // Zm00001d007934 // Zm00001d040832 // Zm00001d041791 // Zm00001d024268 // …
GO:0023052	P	signaling	8	184	1335	30113	0.57	1	// Zm00001d051172 // Zm00001d032683 // Zm00001d018332 // Zm00001d025871 // Zm00001d000358 // Zm00001d014013 // Zm00001d010398 // Zm00001d042267
GO:0070887	P	cellular response to chemical stimulus	8	184	686	30113	0.062	1	// Zm00001d051172 // Zm00001d032683 // Zm00001d025871 // Zm00001d021452 // Zm00001d000358 // Zm00001d014013 // Zm00001d006286 // Zm00001d042267
GO:0007154	P	cell communication	8	184	1452	30113	0.67	1	// Zm00001d051172 // Zm00001d032683 // Zm00001d018332 // Zm00001d025871 // Zm00001d000358 // Zm00001d014013 // Zm00001d010398 // Zm00001d042267
GO:0044699	P	single-organism process	64	184	9791	30113	0.28	1	// Zm00001d037359 // Zm00001d006825 // Zm00001d011096 // Zm00001d025871 // Zm00001d015747 // Zm00001d018881 // Zm00001d048874 // Zm00001d009431 // Zm00001d029309 // Zm00001d018118 // Zm00001d014013 // Zm00001d009497 // Zm00001d022192 // Zm00001d014564 // Zm00001d018058 // Zm00001d042905 // Zm00001d039973 // Zm00001d018332 // Zm00001d023416 // Zm00001d038121 // Zm00001d034701 // Zm00001d006936 // …
GO:0009719	P	response to endogenous stimulus	7	184	711	30113	0.15	1	// Zm00001d051172 // Zm00001d032683 // Zm00001d025871 // Zm00001d000358 // Zm00001d014013 // Zm00001d019881 // Zm00001d042267
GO:0006139	P	nucleobase-containing compound metabolic process	37	184	5783	30113	0.41	1	// Zm00001d035266 // Zm00001d035124 // Zm00001d043329 // Zm00001d022526 // Zm00001d044010 // Zm00001d041472 // Zm00001d014405 // Zm00001d016950 // Zm00001d014013 // Zm00001d052186 // Zm00001d013683 // Zm00001d006682 // Zm00001d035701 // Zm00001d025871 // Zm00001d003414 // Zm00001d017883 // Zm00001d030181 // Zm00001d007934 // Zm00001d041791 // Zm00001d024268 // Zm00001d008326 // Zm00001d051172 // …
GO:0051179	P	localization	15	184	3404	30113	0.93	1	// Zm00001d042438 // Zm00001d039973 // Zm00001d018332 // Zm00001d011523 // Zm00001d036968 // Zm00001d020921 // Zm00001d023416 // Zm00001d053727 // Zm00001d019881 // Zm00001d036622 // Zm00001d036621 // Zm00001d048857 // Zm00001d007610 // Zm00001d026426 // Zm00001d006588
GO:0022613	P	ribonucleoprotein complex biogenesis	6	184	629	30113	0.19	1	// Zm00001d017799 // Zm00001d047296 // Zm00001d036567 // Zm00001d043329 // Zm00001d049619 // Zm00001d007934
GO:0006508	P	proteolysis	9	184	1749	30113	0.75	1	// Zm00001d000226 // Zm00001d030357 // Zm00001d048495 // Zm00001d047201 // Zm00001d006751 // Zm00001d022154 // Zm00001d027387 // Zm00001d029373 // Zm00001d043731
GO:0015672	P	monovalent inorganic cation transport	6	184	460	30113	0.066	1	// Zm00001d039973 // Zm00001d020921 // Zm00001d023416 // Zm00001d053727 // Zm00001d036622 // Zm00001d036621
GO:0071495	P	cellular response to endogenous stimulus	6	184	433	30113	0.052	1	// Zm00001d051172 // Zm00001d032683 // Zm00001d025871 // Zm00001d000358 // Zm00001d014013 // Zm00001d042267
GO:0016071	P	mRNA metabolic process	7	184	548	30113	0.054	1	// Zm00001d031910 // Zm00001d043329 // Zm00001d010173 // Zm00001d017883 // Zm00001d038318 // Zm00001d052186 // Zm00001d008326
GO:0009987	P	cellular process	116	184	16613	30113	0.019	1	// Zm00001d037359 // Zm00001d025871 // Zm00001d044010 // Zm00001d025342 // Zm00001d022192 // Zm00001d043047 // Zm00001d050893 // Zm00001d018332 // Zm00001d035701 // Zm00001d043329 // Zm00001d006588 // Zm00001d041791 // Zm00001d051172 // Zm00001d047296 // Zm00001d003781 // Zm00001d012118 // Zm00001d000358 // Zm00001d009660 // Zm00001d013416 // Zm00001d002650 // Zm00001d029373 // Zm00001d048857 // …
GO:0006725	P	cellular aromatic compound metabolic process	38	184	6147	30113	0.5	1	// Zm00001d035266 // Zm00001d035124 // Zm00001d043329 // Zm00001d022526 // Zm00001d044010 // Zm00001d041472 // Zm00001d014405 // Zm00001d016950 // Zm00001d014013 // Zm00001d038318 // Zm00001d052186 // Zm00001d013683 // Zm00001d042905 // Zm00001d035701 // Zm00001d025871 // Zm00001d003414 // Zm00001d017883 // Zm00001d030181 // Zm00001d007934 // Zm00001d041791 // Zm00001d024268 // Zm00001d008326 // …
GO:1903506	P	regulation of nucleic acid-templated transcription	21	184	2619	30113	0.12	1	// Zm00001d035266 // Zm00001d051172 // Zm00001d006682 // Zm00001d032683 // Zm00001d025871 // Zm00001d035701 // Zm00001d044010 // Zm00001d022526 // Zm00001d003414 // Zm00001d041472 // Zm00001d000358 // Zm00001d016950 // Zm00001d030181 // Zm00001d014405 // Zm00001d014013 // Zm00001d035295 // Zm00001d042267 // Zm00001d041791 // Zm00001d050893 // Zm00001d024268 // Zm00001d037159
GO:0009058	P	biosynthetic process	45	184	6434	30113	0.18	1	// Zm00001d035266 // Zm00001d009431 // Zm00001d036565 // Zm00001d038121 // Zm00001d036568 // Zm00001d044010 // Zm00001d019299 // Zm00001d041472 // Zm00001d014405 // Zm00001d016950 // Zm00001d014013 // Zm00001d009497 // Zm00001d022192 // Zm00001d013683 // Zm00001d006682 // Zm00001d035701 // Zm00001d025871 // Zm00001d003414 // Zm00001d033747 // Zm00001d030181 // Zm00001d040832 // Zm00001d028809 // …
GO:0032870	P	cellular response to hormone stimulus	6	184	428	30113	0.05	1	// Zm00001d051172 // Zm00001d032683 // Zm00001d025871 // Zm00001d000358 // Zm00001d014013 // Zm00001d042267
GO:0044257	P	cellular protein catabolic process	5	184	804	30113	0.55	1	// Zm00001d022154 // Zm00001d047201 // Zm00001d000226 // Zm00001d030357 // Zm00001d029373
GO:0044255	P	cellular lipid metabolic process	6	184	750	30113	0.31	1	// Zm00001d009431 // Zm00001d028809 // Zm00001d048874 // Zm00001d033637 // Zm00001d012118 // Zm00001d009497
GO:0055085	P	transmembrane transport	9	184	1719	30113	0.73	1	// Zm00001d042438 // Zm00001d039973 // Zm00001d020921 // Zm00001d023416 // Zm00001d053727 // Zm00001d006588 // Zm00001d036622 // Zm00001d036621 // Zm00001d026426
GO:0043604	P	amide biosynthetic process	7	184	1249	30113	0.64	1	// Zm00001d014890 // Zm00001d047296 // Zm00001d036565 // Zm00001d036567 // Zm00001d036568 // Zm00001d049619 // Zm00001d040832
GO:0043603	P	cellular amide metabolic process	8	184	1404	30113	0.63	1	// Zm00001d014890 // Zm00001d047296 // Zm00001d036565 // Zm00001d036567 // Zm00001d036568 // Zm00001d049619 // Zm00001d040832 // Zm00001d020780
GO:0009725	P	response to hormone	7	184	699	30113	0.14	1	// Zm00001d051172 // Zm00001d032683 // Zm00001d025871 // Zm00001d000358 // Zm00001d014013 // Zm00001d019881 // Zm00001d042267
GO:0051252	P	regulation of RNA metabolic process	21	184	2687	30113	0.15	1	// Zm00001d035266 // Zm00001d051172 // Zm00001d006682 // Zm00001d032683 // Zm00001d025871 // Zm00001d035701 // Zm00001d044010 // Zm00001d022526 // Zm00001d003414 // Zm00001d041472 // Zm00001d000358 // Zm00001d016950 // Zm00001d030181 // Zm00001d014405 // Zm00001d014013 // Zm00001d035295 // Zm00001d042267 // Zm00001d041791 // Zm00001d050893 // Zm00001d024268 // Zm00001d037159
GO:0043170	P	macromolecule metabolic process	75	184	11281	30113	0.2	1	// Zm00001d035266 // Zm00001d000226 // Zm00001d020858 // Zm00001d025997 // Zm00001d038121 // Zm00001d041063 // Zm00001d044010 // Zm00001d041472 // Zm00001d014405 // Zm00001d028030 // Zm00001d030357 // Zm00001d014013 // Zm00001d025342 // Zm00001d025871 // Zm00001d047296 // Zm00001d052186 // Zm00001d043731 // Zm00001d011096 // Zm00001d035295 // Zm00001d036565 // Zm00001d006682 // Zm00001d030181 // …
GO:0043933	P	macromolecular complex subunit organization	11	184	1267	30113	0.16	1	// Zm00001d047296 // Zm00001d036567 // Zm00001d043329 // Zm00001d037497 // Zm00001d049619 // Zm00001d006588 // Zm00001d010497 // Zm00001d007610 // Zm00001d014564 // Zm00001d048857 // Zm00001d037159
GO:0031326	P	regulation of cellular biosynthetic process	23	184	2871	30113	0.11	1	// Zm00001d035266 // Zm00001d025871 // Zm00001d044010 // Zm00001d041472 // Zm00001d014405 // Zm00001d016950 // Zm00001d014013 // Zm00001d006682 // Zm00001d035701 // Zm00001d022526 // Zm00001d003414 // Zm00001d030181 // Zm00001d040832 // Zm00001d041791 // Zm00001d024268 // Zm00001d051172 // Zm00001d022028 // Zm00001d000358 // Zm00001d035295 // Zm00001d050893 // Zm00001d042267 // Zm00001d032683 // …
GO:0031323	P	regulation of cellular metabolic process	24	184	3404	30113	0.26	1	// Zm00001d035266 // Zm00001d025871 // Zm00001d044010 // Zm00001d041472 // Zm00001d014405 // Zm00001d016950 // Zm00001d014013 // Zm00001d014564 // Zm00001d006682 // Zm00001d035701 // Zm00001d022526 // Zm00001d003414 // Zm00001d030181 // Zm00001d040832 // Zm00001d041791 // Zm00001d024268 // Zm00001d051172 // Zm00001d022028 // Zm00001d000358 // Zm00001d035295 // Zm00001d050893 // Zm00001d042267 // …
GO:0090304	P	nucleic acid metabolic process	36	184	5183	30113	0.23	1	// Zm00001d035266 // Zm00001d043329 // Zm00001d022526 // Zm00001d044010 // Zm00001d041472 // Zm00001d014405 // Zm00001d016950 // Zm00001d014013 // Zm00001d052186 // Zm00001d013683 // Zm00001d006682 // Zm00001d035701 // Zm00001d025871 // Zm00001d003414 // Zm00001d017883 // Zm00001d030181 // Zm00001d007934 // Zm00001d041791 // Zm00001d024268 // Zm00001d008326 // Zm00001d051172 // Zm00001d017799 // …
GO:0034622	P	cellular macromolecular complex assembly	7	184	711	30113	0.15	1	// Zm00001d047296 // Zm00001d036567 // Zm00001d043329 // Zm00001d049619 // Zm00001d006588 // Zm00001d014564 // Zm00001d037159
GO:0006091	P	generation of precursor metabolites and energy	6	184	666	30113	0.23	1	// Zm00001d038121 // Zm00001d018058 // Zm00001d006588 // Zm00001d018118 // Zm00001d052191 // Zm00001d014564
GO:0071822	P	protein complex subunit organization	6	184	579	30113	0.15	1	// Zm00001d037497 // Zm00001d006588 // Zm00001d007610 // Zm00001d014564 // Zm00001d048857 // Zm00001d037159
GO:2000112	P	regulation of cellular macromolecule biosynthetic process	23	184	2823	30113	0.097	1	// Zm00001d035266 // Zm00001d025871 // Zm00001d044010 // Zm00001d041472 // Zm00001d014405 // Zm00001d016950 // Zm00001d014013 // Zm00001d006682 // Zm00001d035701 // Zm00001d022526 // Zm00001d003414 // Zm00001d030181 // Zm00001d040832 // Zm00001d041791 // Zm00001d024268 // Zm00001d051172 // Zm00001d022028 // Zm00001d000358 // Zm00001d035295 // Zm00001d050893 // Zm00001d042267 // Zm00001d032683 // …
GO:0071704	P	organic substance metabolic process	89	184	14289	30113	0.43	1	// Zm00001d025871 // Zm00001d044010 // Zm00001d025342 // Zm00001d022192 // Zm00001d043731 // Zm00001d035701 // Zm00001d043329 // Zm00001d033256 // Zm00001d041791 // Zm00001d051172 // Zm00001d047296 // Zm00001d000358 // Zm00001d009660 // Zm00001d005976 // Zm00001d002650 // Zm00001d029373 // Zm00001d021821 // Zm00001d014875 // Zm00001d029948 // Zm00001d003812 // Zm00001d035124 // Zm00001d033637 // …
GO:0071310	P	cellular response to organic substance	6	184	555	30113	0.13	1	// Zm00001d051172 // Zm00001d032683 // Zm00001d025871 // Zm00001d000358 // Zm00001d014013 // Zm00001d042267
GO:0071702	P	organic substance transport	7	184	1528	30113	0.83	1	// Zm00001d042438 // Zm00001d039973 // Zm00001d011523 // Zm00001d036968 // Zm00001d006588 // Zm00001d007610 // Zm00001d048857
GO:0010468	P	regulation of gene expression	28	184	3001	30113	0.016	1	// Zm00001d035266 // Zm00001d011096 // Zm00001d025871 // Zm00001d044010 // Zm00001d041472 // Zm00001d014405 // Zm00001d016950 // Zm00001d014013 // Zm00001d006682 // Zm00001d035701 // Zm00001d022526 // Zm00001d003414 // Zm00001d030181 // Zm00001d035747 // Zm00001d040832 // Zm00001d041791 // Zm00001d024268 // Zm00001d026111 // Zm00001d051172 // Zm00001d035295 // Zm00001d000358 // Zm00001d050893 // …
GO:0006468	P	protein phosphorylation	11	184	1855	30113	0.58	1	// Zm00001d005976 // Zm00001d000038 // Zm00001d025342 // Zm00001d041063 // Zm00001d028030 // Zm00001d009660 // Zm00001d020858 // Zm00001d025997 // Zm00001d029948 // Zm00001d033219 // Zm00001d003812
GO:1901576	P	organic substance biosynthetic process	44	184	6180	30113	0.15	1	// Zm00001d035266 // Zm00001d009431 // Zm00001d036565 // Zm00001d038121 // Zm00001d036568 // Zm00001d044010 // Zm00001d041472 // Zm00001d014405 // Zm00001d016950 // Zm00001d014013 // Zm00001d009497 // Zm00001d022192 // Zm00001d013683 // Zm00001d006682 // Zm00001d035701 // Zm00001d025871 // Zm00001d003414 // Zm00001d033747 // Zm00001d030181 // Zm00001d040832 // Zm00001d028809 // Zm00001d041791 // …
GO:0019219	P	regulation of nucleobase-containing compound metabolic process	22	184	2764	30113	0.12	1	// Zm00001d035266 // Zm00001d025871 // Zm00001d044010 // Zm00001d041472 // Zm00001d014405 // Zm00001d016950 // Zm00001d014013 // Zm00001d006682 // Zm00001d035701 // Zm00001d022526 // Zm00001d003414 // Zm00001d030181 // Zm00001d041791 // Zm00001d024268 // Zm00001d051172 // Zm00001d022028 // Zm00001d000358 // Zm00001d035295 // Zm00001d050893 // Zm00001d042267 // Zm00001d032683 // Zm00001d037159
GO:0006461	P	protein complex assembly	5	184	461	30113	0.16	1	// Zm00001d007610 // Zm00001d014564 // Zm00001d006588 // Zm00001d048857 // Zm00001d037159
GO:0006464	P	cellular protein modification process	20	184	3847	30113	0.81	1	// Zm00001d000226 // Zm00001d047395 // Zm00001d000038 // Zm00001d020858 // Zm00001d025997 // Zm00001d041063 // Zm00001d012118 // Zm00001d028030 // Zm00001d005976 // Zm00001d022154 // Zm00001d009660 // Zm00001d030357 // Zm00001d049617 // Zm00001d021821 // Zm00001d025342 // Zm00001d010497 // Zm00001d029948 // Zm00001d033219 // Zm00001d003812 // Zm00001d047392
GO:0034220	P	ion transmembrane transport	5	184	696	30113	0.42	1	// Zm00001d036622 // Zm00001d036621 // Zm00001d053727 // Zm00001d023416 // Zm00001d039973
GO:0044765	P	single-organism transport	11	184	1464	30113	0.29	1	// Zm00001d042438 // Zm00001d039973 // Zm00001d036968 // Zm00001d023416 // Zm00001d053727 // Zm00001d019881 // Zm00001d036622 // Zm00001d036621 // Zm00001d007610 // Zm00001d048857 // Zm00001d006588
GO:0009059	P	macromolecule biosynthetic process	36	184	4780	30113	0.11	1	// Zm00001d035266 // Zm00001d036565 // Zm00001d022526 // Zm00001d036568 // Zm00001d044010 // Zm00001d041472 // Zm00001d014405 // Zm00001d016950 // Zm00001d014013 // Zm00001d025871 // Zm00001d013683 // Zm00001d006682 // Zm00001d035701 // Zm00001d038121 // Zm00001d003414 // Zm00001d030181 // Zm00001d040832 // Zm00001d012118 // Zm00001d041791 // Zm00001d024268 // Zm00001d033218 // Zm00001d051172 // …
GO:0044763	P	single-organism cellular process	51	184	6774	30113	0.057	1	// Zm00001d009431 // Zm00001d006825 // Zm00001d011096 // Zm00001d038121 // Zm00001d015747 // Zm00001d034701 // Zm00001d029309 // Zm00001d018118 // Zm00001d014013 // Zm00001d009497 // Zm00001d022192 // Zm00001d018058 // Zm00001d042905 // Zm00001d028669 // Zm00001d018332 // Zm00001d025871 // Zm00001d036968 // Zm00001d033747 // Zm00001d035747 // Zm00001d012118 // Zm00001d019881 // Zm00001d024894 // …
GO:0042221	P	response to chemical	13	184	1493	30113	0.13	1	// Zm00001d037359 // Zm00001d051172 // Zm00001d032683 // Zm00001d025871 // Zm00001d021452 // Zm00001d000358 // Zm00001d006936 // Zm00001d014013 // Zm00001d006286 // Zm00001d019881 // Zm00001d010924 // Zm00001d011399 // Zm00001d042267
GO:0009056	P	catabolic process	16	184	2032	30113	0.18	1	// Zm00001d000226 // Zm00001d037359 // Zm00001d030357 // Zm00001d042905 // Zm00001d038121 // Zm00001d047201 // Zm00001d043329 // Zm00001d017883 // Zm00001d033256 // Zm00001d022154 // Zm00001d013268 // Zm00001d029373 // Zm00001d010924 // Zm00001d006936 // Zm00001d006751 // Zm00001d008326
GO:0009057	P	macromolecule catabolic process	11	184	1267	30113	0.16	1	// Zm00001d000226 // Zm00001d030357 // Zm00001d038121 // Zm00001d047201 // Zm00001d043329 // Zm00001d017883 // Zm00001d006751 // Zm00001d022154 // Zm00001d013268 // Zm00001d029373 // Zm00001d008326
GO:1902578	P	single-organism localization	11	184	1558	30113	0.36	1	// Zm00001d042438 // Zm00001d039973 // Zm00001d036968 // Zm00001d023416 // Zm00001d053727 // Zm00001d019881 // Zm00001d036622 // Zm00001d036621 // Zm00001d007610 // Zm00001d048857 // Zm00001d006588
GO:0008610	P	lipid biosynthetic process	6	184	533	30113	0.11	1	// Zm00001d009431 // Zm00001d028809 // Zm00001d048874 // Zm00001d033637 // Zm00001d012118 // Zm00001d009497
GO:0006996	P	organelle organization	15	184	2289	30113	0.43	1	// Zm00001d047296 // Zm00001d036567 // Zm00001d022028 // Zm00001d036968 // Zm00001d043329 // Zm00001d037497 // Zm00001d049619 // Zm00001d006588 // Zm00001d010497 // Zm00001d010973 // Zm00001d007610 // Zm00001d020685 // Zm00001d002834 // Zm00001d048857 // Zm00001d037159
GO:0044238	P	primary metabolic process	79	184	13559	30113	0.74	1	// Zm00001d035266 // Zm00001d035124 // Zm00001d043329 // Zm00001d025997 // Zm00001d025871 // Zm00001d041063 // Zm00001d044010 // Zm00001d018881 // Zm00001d010497 // Zm00001d009431 // Zm00001d041472 // Zm00001d014405 // Zm00001d028030 // Zm00001d000226 // Zm00001d014013 // Zm00001d025342 // Zm00001d009497 // Zm00001d047296 // Zm00001d022192 // Zm00001d043731 // Zm00001d052186 // Zm00001d013683 // …
GO:0005975	P	carbohydrate metabolic process	6	184	1502	30113	0.9	1	// Zm00001d049617 // Zm00001d038121 // Zm00001d029309 // Zm00001d013268 // Zm00001d021821 // Zm00001d022192
GO:0044237	P	cellular metabolic process	88	184	13654	30113	0.27	1	// Zm00001d037359 // Zm00001d025871 // Zm00001d044010 // Zm00001d025342 // Zm00001d022192 // Zm00001d035701 // Zm00001d043329 // Zm00001d006588 // Zm00001d041791 // Zm00001d051172 // Zm00001d047296 // Zm00001d003781 // Zm00001d000358 // Zm00001d009660 // Zm00001d005976 // Zm00001d029373 // Zm00001d021821 // Zm00001d010924 // Zm00001d029948 // Zm00001d003812 // Zm00001d035124 // Zm00001d033637 // …
GO:0006796	P	phosphate-containing compound metabolic process	18	184	3564	30113	0.83	1	// Zm00001d035124 // Zm00001d005976 // Zm00001d000038 // Zm00001d008363 // Zm00001d025997 // Zm00001d009431 // Zm00001d041063 // Zm00001d028030 // Zm00001d009660 // Zm00001d020858 // Zm00001d019044 // Zm00001d025342 // Zm00001d012118 // Zm00001d009497 // Zm00001d022192 // Zm00001d033219 // Zm00001d029948 // Zm00001d003812
GO:0044085	P	cellular component biogenesis	16	184	1540	30113	0.028	1	// Zm00001d017799 // Zm00001d047296 // Zm00001d036567 // Zm00001d010973 // Zm00001d043329 // Zm00001d037497 // Zm00001d049619 // Zm00001d029309 // Zm00001d007934 // Zm00001d006588 // Zm00001d019299 // Zm00001d007610 // Zm00001d014564 // Zm00001d034701 // Zm00001d048857 // Zm00001d037159
GO:0048523	P	negative regulation of cellular process	6	184	628	30113	0.19	1	// Zm00001d035701 // Zm00001d037497 // Zm00001d022028 // Zm00001d040832 // Zm00001d037159 // Zm00001d005301
GO:0006793	P	phosphorus metabolic process	18	184	3578	30113	0.84	1	// Zm00001d035124 // Zm00001d005976 // Zm00001d000038 // Zm00001d008363 // Zm00001d025997 // Zm00001d009431 // Zm00001d041063 // Zm00001d028030 // Zm00001d009660 // Zm00001d020858 // Zm00001d019044 // Zm00001d025342 // Zm00001d012118 // Zm00001d009497 // Zm00001d022192 // Zm00001d033219 // Zm00001d029948 // Zm00001d003812
GO:0098655	P	cation transmembrane transport	5	184	573	30113	0.28	1	// Zm00001d036622 // Zm00001d036621 // Zm00001d053727 // Zm00001d023416 // Zm00001d039973
GO:0006412	P	translation	7	184	1203	30113	0.61	1	// Zm00001d014890 // Zm00001d047296 // Zm00001d036565 // Zm00001d036567 // Zm00001d036568 // Zm00001d049619 // Zm00001d040832
GO:0006396	P	RNA processing	7	184	942	30113	0.36	1	// Zm00001d017799 // Zm00001d036567 // Zm00001d031910 // Zm00001d010173 // Zm00001d007934 // Zm00001d038318 // Zm00001d052186
GO:0003677	F	DNA binding	30	184	2927	30113	0.0036	0.42	// Zm00001d035266 // Zm00001d022526 // Zm00001d012673 // Zm00001d041472 // Zm00001d014405 // Zm00001d016950 // Zm00001d014013 // Zm00001d008528 // Zm00001d052853 // Zm00001d013683 // Zm00001d035701 // Zm00001d025871 // Zm00001d003414 // Zm00001d030181 // Zm00001d035605 // Zm00001d024894 // Zm00001d041791 // Zm00001d024268 // Zm00001d033218 // Zm00001d051172 // Zm00001d044010 // Zm00001d022028 // …
GO:0003676	F	nucleic acid binding	47	184	5124	30113	0.0023	0.42	// Zm00001d035266 // Zm00001d011096 // Zm00001d025871 // Zm00001d012673 // Zm00001d041472 // Zm00001d014405 // Zm00001d016950 // Zm00001d014013 // Zm00001d008528 // Zm00001d052853 // Zm00001d013683 // Zm00001d006682 // Zm00001d035701 // Zm00001d043329 // Zm00001d003414 // Zm00001d030181 // Zm00001d035747 // Zm00001d007934 // Zm00001d035605 // Zm00001d024894 // Zm00001d041791 // Zm00001d024268 // …
GO:0043169	F	cation binding	16	184	3260	30113	0.85	1	// Zm00001d037359 // Zm00001d042905 // Zm00001d003781 // Zm00001d009431 // Zm00001d022028 // Zm00001d022481 // Zm00001d036968 // Zm00001d035095 // Zm00001d006936 // Zm00001d013416 // Zm00001d019881 // Zm00001d048874 // Zm00001d010924 // Zm00001d008363 // Zm00001d014564 // Zm00001d008326
GO:0008236	F	serine-type peptidase activity	5	184	241	30113	0.017	1	// Zm00001d047201 // Zm00001d043731 // Zm00001d048495 // Zm00001d027387 // Zm00001d029373
GO:1901363	F	heterocyclic compound binding	71	184	9607	30113	0.033	1	// Zm00001d035266 // Zm00001d037359 // Zm00001d020858 // Zm00001d025997 // Zm00001d025871 // Zm00001d035124 // Zm00001d044010 // Zm00001d041472 // Zm00001d014405 // Zm00001d016950 // Zm00001d014013 // Zm00001d008528 // Zm00001d025342 // Zm00001d036968 // Zm00001d052853 // Zm00001d026426 // Zm00001d011096 // Zm00001d035295 // Zm00001d024677 // Zm00001d006351 // Zm00001d006682 // Zm00001d028669 // …
GO:0004674	F	protein serine/threonine kinase activity	9	184	1104	30113	0.24	1	// Zm00001d020858 // Zm00001d025342 // Zm00001d041063 // Zm00001d028030 // Zm00001d005976 // Zm00001d025997 // Zm00001d029948 // Zm00001d033219 // Zm00001d003812
GO:0000166	F	nucleotide binding	23	184	4252	30113	0.77	1	// Zm00001d035124 // Zm00001d020858 // Zm00001d025342 // Zm00001d047046 // Zm00001d041063 // Zm00001d025997 // Zm00001d026426 // Zm00001d024677 // Zm00001d028669 // Zm00001d036968 // Zm00001d028030 // Zm00001d033747 // Zm00001d012607 // Zm00001d033219 // Zm00001d008326 // Zm00001d000038 // Zm00001d003048 // Zm00001d022028 // Zm00001d009660 // Zm00001d005976 // Zm00001d013823 // Zm00001d029948 // …
GO:0017171	F	serine hydrolase activity	5	184	241	30113	0.017	1	// Zm00001d047201 // Zm00001d043731 // Zm00001d048495 // Zm00001d027387 // Zm00001d029373
GO:0032549	F	ribonucleoside binding	23	184	3842	30113	0.58	1	// Zm00001d035124 // Zm00001d020858 // Zm00001d025342 // Zm00001d047046 // Zm00001d041063 // Zm00001d025997 // Zm00001d026426 // Zm00001d013683 // Zm00001d024677 // Zm00001d028669 // Zm00001d036968 // Zm00001d028030 // Zm00001d033747 // Zm00001d033219 // Zm00001d033218 // Zm00001d000038 // Zm00001d003048 // Zm00001d022028 // Zm00001d009660 // Zm00001d005976 // Zm00001d008326 // Zm00001d029948 // …
GO:0016818	F	hydrolase activity, acting on acid anhydrides, in phosphorus-containing anhydrides	8	184	1641	30113	0.79	1	// Zm00001d047046 // Zm00001d028669 // Zm00001d022028 // Zm00001d036968 // Zm00001d023416 // Zm00001d053727 // Zm00001d008326 // Zm00001d026426
GO:0016817	F	hydrolase activity, acting on acid anhydrides	8	184	1651	30113	0.79	1	// Zm00001d047046 // Zm00001d028669 // Zm00001d022028 // Zm00001d036968 // Zm00001d023416 // Zm00001d053727 // Zm00001d008326 // Zm00001d026426
GO:0097367	F	carbohydrate derivative binding	24	184	3909	30113	0.52	1	// Zm00001d035124 // Zm00001d020858 // Zm00001d025342 // Zm00001d047046 // Zm00001d041063 // Zm00001d025997 // Zm00001d026426 // Zm00001d013683 // Zm00001d024677 // Zm00001d028669 // Zm00001d036968 // Zm00001d028030 // Zm00001d033747 // Zm00001d012607 // Zm00001d033219 // Zm00001d033218 // Zm00001d000038 // Zm00001d003048 // Zm00001d022028 // Zm00001d009660 // Zm00001d005976 // Zm00001d008326 // …
GO:0016757	F	transferase activity, transferring glycosyl groups	7	184	928	30113	0.34	1	// Zm00001d049617 // Zm00001d029309 // Zm00001d009808 // Zm00001d021821 // Zm00001d051500 // Zm00001d002851 // Zm00001d053715
GO:0005488	F	binding	109	184	15954	30113	0.052	1	// Zm00001d037359 // Zm00001d025871 // Zm00001d044010 // Zm00001d010214 // Zm00001d026426 // Zm00001d050893 // Zm00001d035701 // Zm00001d047373 // Zm00001d043329 // Zm00001d012673 // Zm00001d041791 // Zm00001d035605 // Zm00001d051172 // Zm00001d003781 // Zm00001d000358 // Zm00001d009660 // Zm00001d013416 // Zm00001d002650 // Zm00001d033863 // Zm00001d048857 // Zm00001d014875 // Zm00001d010924 // …
GO:0016887	F	ATPase activity	5	184	729	30113	0.46	1	// Zm00001d022028 // Zm00001d036968 // Zm00001d028669 // Zm00001d026426 // Zm00001d008326
GO:0017076	F	purine nucleotide binding	21	184	3841	30113	0.74	1	// Zm00001d035124 // Zm00001d005976 // Zm00001d000038 // Zm00001d025997 // Zm00001d003048 // Zm00001d047046 // Zm00001d022028 // Zm00001d036968 // Zm00001d028030 // Zm00001d033747 // Zm00001d009660 // Zm00001d041063 // Zm00001d020858 // Zm00001d026426 // Zm00001d025342 // Zm00001d029948 // Zm00001d024677 // Zm00001d033219 // Zm00001d008326 // Zm00001d003812 // Zm00001d028669
GO:0005524	F	ATP binding	19	184	3341	30113	0.66	1	// Zm00001d035124 // Zm00001d005976 // Zm00001d000038 // Zm00001d025997 // Zm00001d041063 // Zm00001d022028 // Zm00001d036968 // Zm00001d028030 // Zm00001d033747 // Zm00001d009660 // Zm00001d020858 // Zm00001d026426 // Zm00001d025342 // Zm00001d029948 // Zm00001d024677 // Zm00001d033219 // Zm00001d008326 // Zm00001d003812 // Zm00001d028669
GO:0016787	F	hydrolase activity	26	184	5027	30113	0.85	1	// Zm00001d000226 // Zm00001d047046 // Zm00001d006825 // Zm00001d029373 // Zm00001d038121 // Zm00001d008363 // Zm00001d022192 // Zm00001d043731 // Zm00001d026426 // Zm00001d028669 // Zm00001d034518 // Zm00001d036968 // Zm00001d033256 // Zm00001d008693 // Zm00001d013268 // Zm00001d008326 // Zm00001d030357 // Zm00001d017799 // Zm00001d048495 // Zm00001d022028 // Zm00001d027387 // Zm00001d038726 // …
GO:0016301	F	kinase activity	13	184	2396	30113	0.71	1	// Zm00001d035124 // Zm00001d005976 // Zm00001d000038 // Zm00001d025997 // Zm00001d041063 // Zm00001d028030 // Zm00001d009660 // Zm00001d020858 // Zm00001d019044 // Zm00001d025342 // Zm00001d029948 // Zm00001d033219 // Zm00001d003812
GO:0043565	F	sequence-specific DNA binding	6	184	1074	30113	0.64	1	// Zm00001d035701 // Zm00001d044010 // Zm00001d035295 // Zm00001d035605 // Zm00001d040019 // Zm00001d008528
GO:0016788	F	hydrolase activity, acting on ester bonds	5	184	1222	30113	0.87	1	// Zm00001d022192 // Zm00001d006825 // Zm00001d008363 // Zm00001d017799 // Zm00001d038726
GO:0003824	F	catalytic activity	78	184	14030	30113	0.89	1	// Zm00001d023416 // Zm00001d037359 // Zm00001d006825 // Zm00001d038726 // Zm00001d038121 // Zm00001d035124 // Zm00001d015747 // Zm00001d018881 // Zm00001d048874 // Zm00001d009431 // Zm00001d034844 // Zm00001d020780 // Zm00001d047392 // Zm00001d009808 // Zm00001d000226 // Zm00001d017799 // Zm00001d025342 // Zm00001d009497 // Zm00001d022192 // Zm00001d006936 // Zm00001d043731 // Zm00001d051500 // …
GO:0022892	F	substrate-specific transporter activity	6	184	1297	30113	0.81	1	// Zm00001d042438 // Zm00001d039973 // Zm00001d018332 // Zm00001d036968 // Zm00001d036622 // Zm00001d036621
GO:0016462	F	pyrophosphatase activity	8	184	1631	30113	0.78	1	// Zm00001d047046 // Zm00001d028669 // Zm00001d022028 // Zm00001d036968 // Zm00001d023416 // Zm00001d053727 // Zm00001d008326 // Zm00001d026426
GO:0016773	F	phosphotransferase activity, alcohol group as acceptor	11	184	1956	30113	0.65	1	// Zm00001d005976 // Zm00001d000038 // Zm00001d025342 // Zm00001d041063 // Zm00001d028030 // Zm00001d009660 // Zm00001d020858 // Zm00001d025997 // Zm00001d029948 // Zm00001d033219 // Zm00001d003812
GO:0016772	F	transferase activity, transferring phosphorus-containing groups	17	184	2752	30113	0.52	1	// Zm00001d035124 // Zm00001d005976 // Zm00001d000038 // Zm00001d025997 // Zm00001d030181 // Zm00001d041063 // Zm00001d031910 // Zm00001d028030 // Zm00001d009660 // Zm00001d020858 // Zm00001d019044 // Zm00001d025342 // Zm00001d029948 // Zm00001d033219 // Zm00001d033218 // Zm00001d003812 // Zm00001d013683
GO:0032559	F	adenyl ribonucleotide binding	20	184	3483	30113	0.65	1	// Zm00001d035124 // Zm00001d005976 // Zm00001d000038 // Zm00001d025997 // Zm00001d003048 // Zm00001d041063 // Zm00001d022028 // Zm00001d036968 // Zm00001d028030 // Zm00001d033747 // Zm00001d009660 // Zm00001d020858 // Zm00001d026426 // Zm00001d025342 // Zm00001d029948 // Zm00001d024677 // Zm00001d033219 // Zm00001d008326 // Zm00001d003812 // Zm00001d028669
GO:0032555	F	purine ribonucleotide binding	21	184	3829	30113	0.73	1	// Zm00001d035124 // Zm00001d005976 // Zm00001d000038 // Zm00001d025997 // Zm00001d003048 // Zm00001d047046 // Zm00001d022028 // Zm00001d036968 // Zm00001d028030 // Zm00001d033747 // Zm00001d009660 // Zm00001d041063 // Zm00001d020858 // Zm00001d026426 // Zm00001d025342 // Zm00001d029948 // Zm00001d024677 // Zm00001d033219 // Zm00001d008326 // Zm00001d003812 // Zm00001d028669
GO:0032550	F	purine ribonucleoside binding	21	184	3829	30113	0.73	1	// Zm00001d035124 // Zm00001d005976 // Zm00001d000038 // Zm00001d025997 // Zm00001d003048 // Zm00001d047046 // Zm00001d022028 // Zm00001d036968 // Zm00001d028030 // Zm00001d033747 // Zm00001d009660 // Zm00001d041063 // Zm00001d020858 // Zm00001d026426 // Zm00001d025342 // Zm00001d029948 // Zm00001d024677 // Zm00001d033219 // Zm00001d008326 // Zm00001d003812 // Zm00001d028669
GO:0032553	F	ribonucleotide binding	22	184	3872	30113	0.67	1	// Zm00001d035124 // Zm00001d020858 // Zm00001d025342 // Zm00001d047046 // Zm00001d041063 // Zm00001d025997 // Zm00001d026426 // Zm00001d024677 // Zm00001d028669 // Zm00001d036968 // Zm00001d028030 // Zm00001d033747 // Zm00001d012607 // Zm00001d033219 // Zm00001d008326 // Zm00001d000038 // Zm00001d003048 // Zm00001d022028 // Zm00001d009660 // Zm00001d005976 // Zm00001d029948 // Zm00001d003812
GO:0035639	F	purine ribonucleoside triphosphate binding	20	184	3686	30113	0.75	1	// Zm00001d035124 // Zm00001d005976 // Zm00001d000038 // Zm00001d025997 // Zm00001d047046 // Zm00001d041063 // Zm00001d022028 // Zm00001d036968 // Zm00001d028030 // Zm00001d033747 // Zm00001d009660 // Zm00001d020858 // Zm00001d026426 // Zm00001d025342 // Zm00001d029948 // Zm00001d024677 // Zm00001d033219 // Zm00001d008326 // Zm00001d003812 // Zm00001d028669
GO:0008233	F	peptidase activity	8	184	1108	30113	0.37	1	// Zm00001d000226 // Zm00001d030357 // Zm00001d048495 // Zm00001d047201 // Zm00001d006751 // Zm00001d027387 // Zm00001d029373 // Zm00001d043731
GO:0043167	F	ion binding	16	184	3477	30113	0.91	1	// Zm00001d037359 // Zm00001d042905 // Zm00001d003781 // Zm00001d009431 // Zm00001d022028 // Zm00001d022481 // Zm00001d036968 // Zm00001d035095 // Zm00001d006936 // Zm00001d013416 // Zm00001d019881 // Zm00001d048874 // Zm00001d010924 // Zm00001d008363 // Zm00001d014564 // Zm00001d008326
GO:0016491	F	oxidoreductase activity	9	184	1995	30113	0.87	1	// Zm00001d037359 // Zm00001d042905 // Zm00001d012607 // Zm00001d018881 // Zm00001d018058 // Zm00001d006936 // Zm00001d013823 // Zm00001d010924 // Zm00001d014564
GO:0016740	F	transferase activity	35	184	6031	30113	0.66	1	// Zm00001d035124 // Zm00001d020858 // Zm00001d025342 // Zm00001d009431 // Zm00001d041063 // Zm00001d033637 // Zm00001d010497 // Zm00001d034844 // Zm00001d009808 // Zm00001d025997 // Zm00001d009497 // Zm00001d051500 // Zm00001d013683 // Zm00001d028030 // Zm00001d030181 // Zm00001d021821 // Zm00001d033219 // Zm00001d033218 // Zm00001d053715 // Zm00001d047395 // Zm00001d000038 // Zm00001d047392 // …
GO:0022891	F	substrate-specific transmembrane transporter activity	5	184	1106	30113	0.81	1	// Zm00001d036622 // Zm00001d042438 // Zm00001d036621 // Zm00001d039973 // Zm00001d018332
GO:0005215	F	transporter activity	10	184	1823	30113	0.68	1	// Zm00001d042438 // Zm00001d039973 // Zm00001d018332 // Zm00001d036968 // Zm00001d020921 // Zm00001d023416 // Zm00001d053727 // Zm00001d036622 // Zm00001d036621 // Zm00001d026426
GO:0046872	F	metal ion binding	16	184	3250	30113	0.85	1	// Zm00001d037359 // Zm00001d042905 // Zm00001d003781 // Zm00001d009431 // Zm00001d022028 // Zm00001d022481 // Zm00001d036968 // Zm00001d035095 // Zm00001d006936 // Zm00001d013416 // Zm00001d019881 // Zm00001d048874 // Zm00001d010924 // Zm00001d008363 // Zm00001d014564 // Zm00001d008326
GO:0030554	F	adenyl nucleotide binding	20	184	3494	30113	0.66	1	// Zm00001d035124 // Zm00001d005976 // Zm00001d000038 // Zm00001d025997 // Zm00001d003048 // Zm00001d041063 // Zm00001d022028 // Zm00001d036968 // Zm00001d028030 // Zm00001d033747 // Zm00001d009660 // Zm00001d020858 // Zm00001d026426 // Zm00001d025342 // Zm00001d029948 // Zm00001d024677 // Zm00001d033219 // Zm00001d008326 // Zm00001d003812 // Zm00001d028669
GO:0003723	F	RNA binding	9	184	1586	30113	0.64	1	// Zm00001d014890 // Zm00001d037395 // Zm00001d036567 // Zm00001d043329 // Zm00001d010173 // Zm00001d049619 // Zm00001d007934 // Zm00001d038318 // Zm00001d008326
GO:0005515	F	protein binding	44	184	5711	30113	0.057	1	// Zm00001d034701 // Zm00001d011096 // Zm00001d011523 // Zm00001d012673 // Zm00001d014013 // Zm00001d010214 // Zm00001d010973 // Zm00001d018943 // Zm00001d028669 // Zm00001d028680 // Zm00001d035701 // Zm00001d047373 // Zm00001d017883 // Zm00001d032293 // Zm00001d035747 // Zm00001d007934 // Zm00001d026111 // Zm00001d040832 // Zm00001d047395 // Zm00001d005301 // Zm00001d019299 // Zm00001d047392 // …
GO:0097159	F	organic cyclic compound binding	71	184	9627	30113	0.034	1	// Zm00001d035266 // Zm00001d037359 // Zm00001d020858 // Zm00001d025997 // Zm00001d025871 // Zm00001d035124 // Zm00001d044010 // Zm00001d041472 // Zm00001d014405 // Zm00001d016950 // Zm00001d014013 // Zm00001d008528 // Zm00001d025342 // Zm00001d036968 // Zm00001d052853 // Zm00001d026426 // Zm00001d011096 // Zm00001d035295 // Zm00001d024677 // Zm00001d006351 // Zm00001d006682 // Zm00001d028669 // …
GO:0004672	F	protein kinase activity	11	184	1745	30113	0.5	1	// Zm00001d005976 // Zm00001d000038 // Zm00001d025342 // Zm00001d041063 // Zm00001d028030 // Zm00001d009660 // Zm00001d020858 // Zm00001d025997 // Zm00001d029948 // Zm00001d033219 // Zm00001d003812
GO:0001883	F	purine nucleoside binding	21	184	3829	30113	0.73	1	// Zm00001d035124 // Zm00001d005976 // Zm00001d000038 // Zm00001d025997 // Zm00001d003048 // Zm00001d047046 // Zm00001d022028 // Zm00001d036968 // Zm00001d028030 // Zm00001d033747 // Zm00001d009660 // Zm00001d041063 // Zm00001d020858 // Zm00001d026426 // Zm00001d025342 // Zm00001d029948 // Zm00001d024677 // Zm00001d033219 // Zm00001d008326 // Zm00001d003812 // Zm00001d028669
GO:0001882	F	nucleoside binding	23	184	3843	30113	0.58	1	// Zm00001d035124 // Zm00001d020858 // Zm00001d025342 // Zm00001d047046 // Zm00001d041063 // Zm00001d025997 // Zm00001d026426 // Zm00001d013683 // Zm00001d024677 // Zm00001d028669 // Zm00001d036968 // Zm00001d028030 // Zm00001d033747 // Zm00001d033219 // Zm00001d033218 // Zm00001d000038 // Zm00001d003048 // Zm00001d022028 // Zm00001d009660 // Zm00001d005976 // Zm00001d008326 // Zm00001d029948 // …
GO:0022857	F	transmembrane transporter activity	8	184	1601	30113	0.77	1	// Zm00001d042438 // Zm00001d039973 // Zm00001d018332 // Zm00001d023416 // Zm00001d053727 // Zm00001d036622 // Zm00001d036621 // Zm00001d026426
GO:0005198	F	structural molecule activity	6	184	855	30113	0.42	1	// Zm00001d047296 // Zm00001d036565 // Zm00001d036567 // Zm00001d036568 // Zm00001d049619 // Zm00001d040832
GO:0003735	F	structural constituent of ribosome	5	184	667	30113	0.39	1	// Zm00001d036568 // Zm00001d036567 // Zm00001d047296 // Zm00001d049619 // Zm00001d036565
GO:0070011	F	peptidase activity, acting on L-amino acid peptides	8	184	1017	30113	0.29	1	// Zm00001d000226 // Zm00001d030357 // Zm00001d048495 // Zm00001d047201 // Zm00001d006751 // Zm00001d027387 // Zm00001d029373 // Zm00001d043731
GO:1901265	F	nucleoside phosphate binding	23	184	4252	30113	0.77	1	// Zm00001d035124 // Zm00001d020858 // Zm00001d025342 // Zm00001d047046 // Zm00001d041063 // Zm00001d025997 // Zm00001d026426 // Zm00001d024677 // Zm00001d028669 // Zm00001d036968 // Zm00001d028030 // Zm00001d033747 // Zm00001d012607 // Zm00001d033219 // Zm00001d008326 // Zm00001d000038 // Zm00001d003048 // Zm00001d022028 // Zm00001d009660 // Zm00001d005976 // Zm00001d013823 // Zm00001d029948 // …
GO:0017111	F	nucleoside-triphosphatase activity	6	184	1563	30113	0.92	1	// Zm00001d047046 // Zm00001d028669 // Zm00001d022028 // Zm00001d036968 // Zm00001d008326 // Zm00001d026426
GO:0036094	F	small molecule binding	25	184	4327	30113	0.65	1	// Zm00001d035124 // Zm00001d020858 // Zm00001d025342 // Zm00001d047046 // Zm00001d041063 // Zm00001d025997 // Zm00001d026426 // Zm00001d013683 // Zm00001d024677 // Zm00001d028669 // Zm00001d036968 // Zm00001d028030 // Zm00001d033747 // Zm00001d012607 // Zm00001d033219 // Zm00001d033218 // Zm00001d000038 // Zm00001d003048 // Zm00001d022028 // Zm00001d009660 // Zm00001d005976 // Zm00001d013823 // …
GO:0005634	C	nucleus	49	184	5408	30113	0.0023	0.2	// Zm00001d035266 // Zm00001d020858 // Zm00001d025342 // Zm00001d025871 // Zm00001d041063 // Zm00001d044010 // Zm00001d041472 // Zm00001d014405 // Zm00001d016950 // Zm00001d014013 // Zm00001d008528 // Zm00001d025997 // Zm00001d052853 // Zm00001d052186 // Zm00001d013683 // Zm00001d006682 // Zm00001d035701 // Zm00001d022526 // Zm00001d003414 // Zm00001d028030 // Zm00001d010997 // Zm00001d007934 // …
GO:0043229	C	intracellular organelle	88	184	11291	30113	0.0028	0.2	// Zm00001d038121 // Zm00001d012673 // Zm00001d025342 // Zm00001d035701 // Zm00001d043329 // Zm00001d010997 // Zm00001d006588 // Zm00001d044010 // Zm00001d041791 // Zm00001d051172 // Zm00001d047296 // Zm00001d035527 // Zm00001d012118 // Zm00001d000358 // Zm00001d005976 // Zm00001d029373 // Zm00001d020858 // Zm00001d048857 // Zm00001d029948 // Zm00001d003812 // Zm00001d047046 // Zm00001d018943 // …
GO:0043226	C	organelle	88	184	11307	30113	0.0029	0.2	// Zm00001d038121 // Zm00001d012673 // Zm00001d025342 // Zm00001d035701 // Zm00001d043329 // Zm00001d010997 // Zm00001d006588 // Zm00001d044010 // Zm00001d041791 // Zm00001d051172 // Zm00001d047296 // Zm00001d035527 // Zm00001d012118 // Zm00001d000358 // Zm00001d005976 // Zm00001d029373 // Zm00001d020858 // Zm00001d048857 // Zm00001d029948 // Zm00001d003812 // Zm00001d047046 // Zm00001d018943 // …
GO:0043231	C	intracellular membrane-bounded organelle	78	184	10295	30113	0.013	0.49	// Zm00001d035266 // Zm00001d003119 // Zm00001d020858 // Zm00001d018943 // Zm00001d038121 // Zm00001d041063 // Zm00001d012673 // Zm00001d010497 // Zm00001d034701 // Zm00001d041472 // Zm00001d014405 // Zm00001d016950 // Zm00001d047392 // Zm00001d014013 // Zm00001d008528 // Zm00001d025997 // Zm00001d052853 // Zm00001d052186 // Zm00001d051500 // Zm00001d015114 // Zm00001d013683 // Zm00001d006682 // …
GO:0044424	C	intracellular part	96	184	13331	30113	0.019	0.49	// Zm00001d038121 // Zm00001d012673 // Zm00001d025342 // Zm00001d035701 // Zm00001d043329 // Zm00001d010997 // Zm00001d006588 // Zm00001d044010 // Zm00001d041791 // Zm00001d019881 // Zm00001d051172 // Zm00001d047296 // Zm00001d035527 // Zm00001d012118 // Zm00001d000358 // Zm00001d005976 // Zm00001d029373 // Zm00001d048857 // Zm00001d029948 // Zm00001d003812 // Zm00001d047046 // Zm00001d018943 // …
GO:0000785	C	chromatin	5	184	246	30113	0.019	0.49	// Zm00001d035701 // Zm00001d052853 // Zm00001d035527 // Zm00001d010997 // Zm00001d037159
GO:0000228	C	nuclear chromosome	5	184	229	30113	0.014	0.49	// Zm00001d035701 // Zm00001d022028 // Zm00001d035527 // Zm00001d010997 // Zm00001d052853
GO:0043227	C	membrane-bounded organelle	78	184	10302	30113	0.013	0.49	// Zm00001d035266 // Zm00001d003119 // Zm00001d020858 // Zm00001d018943 // Zm00001d038121 // Zm00001d041063 // Zm00001d012673 // Zm00001d010497 // Zm00001d034701 // Zm00001d041472 // Zm00001d014405 // Zm00001d016950 // Zm00001d047392 // Zm00001d014013 // Zm00001d008528 // Zm00001d025997 // Zm00001d052853 // Zm00001d052186 // Zm00001d051500 // Zm00001d015114 // Zm00001d013683 // Zm00001d006682 // …
GO:0005622	C	intracellular	97	184	13573	30113	0.023	0.52	// Zm00001d038121 // Zm00001d012673 // Zm00001d025342 // Zm00001d035701 // Zm00001d043329 // Zm00001d010997 // Zm00001d006588 // Zm00001d044010 // Zm00001d041791 // Zm00001d019881 // Zm00001d051172 // Zm00001d047296 // Zm00001d035527 // Zm00001d012118 // Zm00001d000358 // Zm00001d005976 // Zm00001d029373 // Zm00001d048857 // Zm00001d029948 // Zm00001d003812 // Zm00001d047046 // Zm00001d018943 // …
GO:0044464	C	cell part	108	184	15517	30113	0.031	0.57	// Zm00001d025871 // Zm00001d012673 // Zm00001d025342 // Zm00001d043047 // Zm00001d026426 // Zm00001d039973 // Zm00001d018332 // Zm00001d035701 // Zm00001d043329 // Zm00001d010997 // Zm00001d006588 // Zm00001d044010 // Zm00001d041791 // Zm00001d019881 // Zm00001d051172 // Zm00001d047296 // Zm00001d035527 // Zm00001d012118 // Zm00001d000358 // Zm00001d005976 // Zm00001d029373 // Zm00001d048857 // …
GO:0005623	C	cell	109	184	15669	30113	0.03	0.57	// Zm00001d025871 // Zm00001d012673 // Zm00001d025342 // Zm00001d043047 // Zm00001d026426 // Zm00001d039973 // Zm00001d018332 // Zm00001d035701 // Zm00001d043329 // Zm00001d010997 // Zm00001d006588 // Zm00001d044010 // Zm00001d041791 // Zm00001d019881 // Zm00001d051172 // Zm00001d047296 // Zm00001d035527 // Zm00001d012118 // Zm00001d000358 // Zm00001d005976 // Zm00001d029373 // Zm00001d048857 // …
GO:0005886	C	plasma membrane	19	184	2048	30113	0.047	0.79	// Zm00001d042438 // Zm00001d005976 // Zm00001d020858 // Zm00001d039973 // Zm00001d018332 // Zm00001d041063 // Zm00001d036968 // Zm00001d028030 // Zm00001d025997 // Zm00001d029309 // Zm00001d039279 // Zm00001d042670 // Zm00001d026426 // Zm00001d025342 // Zm00001d018118 // Zm00001d029948 // Zm00001d033219 // Zm00001d052191 // Zm00001d003812
GO:0071944	C	cell periphery	22	184	2533	30113	0.061	0.95	// Zm00001d020858 // Zm00001d025342 // Zm00001d041063 // Zm00001d029309 // Zm00001d025997 // Zm00001d043047 // Zm00001d026426 // Zm00001d039973 // Zm00001d018332 // Zm00001d036968 // Zm00001d028030 // Zm00001d006936 // Zm00001d018118 // Zm00001d033219 // Zm00001d042438 // Zm00001d042670 // Zm00001d005976 // Zm00001d052191 // Zm00001d039279 // Zm00001d010924 // Zm00001d029948 // Zm00001d003812
GO:0031974	C	membrane-enclosed lumen	9	184	1187	30113	0.3	1	// Zm00001d035527 // Zm00001d035701 // Zm00001d010997 // Zm00001d022028 // Zm00001d007934 // Zm00001d010497 // Zm00001d052853 // Zm00001d033218 // Zm00001d013683
GO:0031224	C	intrinsic component of membrane	55	184	8522	30113	0.34	1	// Zm00001d034701 // Zm00001d011523 // Zm00001d015747 // Zm00001d018881 // Zm00001d049171 // Zm00001d034844 // Zm00001d018118 // Zm00001d009497 // Zm00001d014564 // Zm00001d026426 // Zm00001d035169 // Zm00001d039973 // Zm00001d028680 // Zm00001d018332 // Zm00001d023416 // Zm00001d038852 // Zm00001d033863 // Zm00001d024677 // Zm00001d034518 // Zm00001d035747 // Zm00001d019881 // Zm00001d024894 // …
GO:0030529	C	intracellular ribonucleoprotein complex	10	184	1285	30113	0.26	1	// Zm00001d047296 // Zm00001d036565 // Zm00001d036567 // Zm00001d036568 // Zm00001d043329 // Zm00001d017883 // Zm00001d049619 // Zm00001d007934 // Zm00001d040832 // Zm00001d052186
GO:0005783	C	endoplasmic reticulum	8	184	845	30113	0.15	1	// Zm00001d049617 // Zm00001d033637 // Zm00001d012118 // Zm00001d015747 // Zm00001d034701 // Zm00001d024894 // Zm00001d007610 // Zm00001d048857
GO:0031981	C	nuclear lumen	9	184	1003	30113	0.16	1	// Zm00001d035527 // Zm00001d035701 // Zm00001d010997 // Zm00001d022028 // Zm00001d007934 // Zm00001d010497 // Zm00001d052853 // Zm00001d033218 // Zm00001d013683
GO:0016021	C	integral component of membrane	55	184	8398	30113	0.3	1	// Zm00001d034701 // Zm00001d011523 // Zm00001d015747 // Zm00001d018881 // Zm00001d049171 // Zm00001d034844 // Zm00001d018118 // Zm00001d009497 // Zm00001d014564 // Zm00001d026426 // Zm00001d035169 // Zm00001d039973 // Zm00001d028680 // Zm00001d018332 // Zm00001d023416 // Zm00001d038852 // Zm00001d033863 // Zm00001d024677 // Zm00001d034518 // Zm00001d035747 // Zm00001d019881 // Zm00001d024894 // …
GO:0005794	C	Golgi apparatus	8	184	954	30113	0.23	1	// Zm00001d003119 // Zm00001d007647 // Zm00001d049617 // Zm00001d025321 // Zm00001d036968 // Zm00001d029309 // Zm00001d051500 // Zm00001d002851
GO:1902494	C	catalytic complex	9	184	963	30113	0.14	1	// Zm00001d035527 // Zm00001d038121 // Zm00001d012118 // Zm00001d010997 // Zm00001d010497 // Zm00001d052853 // Zm00001d014564 // Zm00001d033218 // Zm00001d013683
GO:0098588	C	bounding membrane of organelle	5	184	816	30113	0.56	1	// Zm00001d002834 // Zm00001d049617 // Zm00001d036968 // Zm00001d051500 // Zm00001d012118
GO:0043234	C	protein complex	17	184	2994	30113	0.66	1	// Zm00001d019299 // Zm00001d028669 // Zm00001d035527 // Zm00001d038121 // Zm00001d035701 // Zm00001d012673 // Zm00001d012118 // Zm00001d010997 // Zm00001d022028 // Zm00001d007934 // Zm00001d040832 // Zm00001d010497 // Zm00001d052853 // Zm00001d013683 // Zm00001d014564 // Zm00001d033218 // Zm00001d037159
GO:0005829	C	cytosol	7	184	1658	30113	0.88	1	// Zm00001d047296 // Zm00001d019299 // Zm00001d036567 // Zm00001d049619 // Zm00001d019881 // Zm00001d010398 // Zm00001d011399
GO:0043233	C	organelle lumen	9	184	1187	30113	0.3	1	// Zm00001d035527 // Zm00001d035701 // Zm00001d010997 // Zm00001d022028 // Zm00001d007934 // Zm00001d010497 // Zm00001d052853 // Zm00001d033218 // Zm00001d013683
GO:0044428	C	nuclear part	10	184	1449	30113	0.39	1	// Zm00001d035527 // Zm00001d035701 // Zm00001d010997 // Zm00001d022028 // Zm00001d007934 // Zm00001d010497 // Zm00001d052853 // Zm00001d052186 // Zm00001d033218 // Zm00001d013683
GO:0044427	C	chromosomal part	5	184	440	30113	0.14	1	// Zm00001d035701 // Zm00001d052853 // Zm00001d035527 // Zm00001d010997 // Zm00001d037159
GO:0044422	C	organelle part	27	184	4776	30113	0.7	1	// Zm00001d003119 // Zm00001d036567 // Zm00001d012673 // Zm00001d029309 // Zm00001d052853 // Zm00001d052186 // Zm00001d051500 // Zm00001d013683 // Zm00001d028669 // Zm00001d035701 // Zm00001d036968 // Zm00001d010997 // Zm00001d007934 // Zm00001d006588 // Zm00001d012118 // Zm00001d033218 // Zm00001d047296 // Zm00001d035527 // Zm00001d022028 // Zm00001d010497 // Zm00001d048857 // Zm00001d049617 // …
GO:1990904	C	ribonucleoprotein complex	10	184	1394	30113	0.35	1	// Zm00001d047296 // Zm00001d036565 // Zm00001d036567 // Zm00001d036568 // Zm00001d043329 // Zm00001d017883 // Zm00001d049619 // Zm00001d007934 // Zm00001d040832 // Zm00001d052186
GO:0043232	C	intracellular non-membrane-bounded organelle	17	184	2038	30113	0.12	1	// Zm00001d036565 // Zm00001d047296 // Zm00001d028669 // Zm00001d035527 // Zm00001d036567 // Zm00001d035701 // Zm00001d043329 // Zm00001d037497 // Zm00001d049619 // Zm00001d010997 // Zm00001d017883 // Zm00001d022028 // Zm00001d007934 // Zm00001d040832 // Zm00001d052853 // Zm00001d036568 // Zm00001d037159
GO:0044431	C	Golgi apparatus part	5	184	535	30113	0.23	1	// Zm00001d003119 // Zm00001d049617 // Zm00001d036968 // Zm00001d051500 // Zm00001d029309
GO:0012505	C	endomembrane system	15	184	1896	30113	0.19	1	// Zm00001d003119 // Zm00001d007647 // Zm00001d049617 // Zm00001d025321 // Zm00001d015747 // Zm00001d012118 // Zm00001d033637 // Zm00001d029309 // Zm00001d034701 // Zm00001d002851 // Zm00001d024894 // Zm00001d007610 // Zm00001d036968 // Zm00001d051500 // Zm00001d048857
GO:0044425	C	membrane part	55	184	9014	30113	0.53	1	// Zm00001d034701 // Zm00001d011523 // Zm00001d015747 // Zm00001d018881 // Zm00001d049171 // Zm00001d034844 // Zm00001d018118 // Zm00001d009497 // Zm00001d014564 // Zm00001d026426 // Zm00001d035169 // Zm00001d039973 // Zm00001d028680 // Zm00001d018332 // Zm00001d023416 // Zm00001d038852 // Zm00001d033863 // Zm00001d024677 // Zm00001d034518 // Zm00001d035747 // Zm00001d019881 // Zm00001d024894 // …
GO:0044446	C	intracellular organelle part	27	184	4772	30113	0.7	1	// Zm00001d003119 // Zm00001d036567 // Zm00001d012673 // Zm00001d029309 // Zm00001d052853 // Zm00001d052186 // Zm00001d051500 // Zm00001d013683 // Zm00001d028669 // Zm00001d035701 // Zm00001d036968 // Zm00001d010997 // Zm00001d007934 // Zm00001d006588 // Zm00001d012118 // Zm00001d033218 // Zm00001d047296 // Zm00001d035527 // Zm00001d022028 // Zm00001d010497 // Zm00001d048857 // Zm00001d049617 // …
GO:0044444	C	cytoplasmic part	40	184	6931	30113	0.69	1	// Zm00001d003119 // Zm00001d047046 // Zm00001d034701 // Zm00001d018943 // Zm00001d038121 // Zm00001d036568 // Zm00001d012673 // Zm00001d029309 // Zm00001d011399 // Zm00001d051500 // Zm00001d036565 // Zm00001d025321 // Zm00001d043329 // Zm00001d036968 // Zm00001d017883 // Zm00001d019881 // Zm00001d024894 // Zm00001d019299 // Zm00001d008326 // Zm00001d006588 // Zm00001d007647 // Zm00001d047296 // …
GO:0005576	C	extracellular region	5	184	680	30113	0.4	1	// Zm00001d010924 // Zm00001d037359 // Zm00001d006936 // Zm00001d042905 // Zm00001d043047
GO:0016020	C	membrane	68	184	10325	30113	0.25	1	// Zm00001d023416 // Zm00001d020858 // Zm00001d025342 // Zm00001d011523 // Zm00001d015747 // Zm00001d018881 // Zm00001d043880 // Zm00001d049171 // Zm00001d034844 // Zm00001d018118 // Zm00001d041063 // Zm00001d034701 // Zm00001d025997 // Zm00001d009497 // Zm00001d043047 // Zm00001d051500 // Zm00001d026426 // Zm00001d035169 // Zm00001d039973 // Zm00001d028680 // Zm00001d018332 // Zm00001d014564 // …
GO:0031090	C	organelle membrane	5	184	1124	30113	0.82	1	// Zm00001d002834 // Zm00001d049617 // Zm00001d036968 // Zm00001d051500 // Zm00001d012118
GO:0009507	C	chloroplast	6	184	1512	30113	0.9	1	// Zm00001d038121 // Zm00001d012673 // Zm00001d006588 // Zm00001d048874 // Zm00001d032604 // Zm00001d008326
GO:0032991	C	macromolecular complex	25	184	4247	30113	0.61	1	// Zm00001d036565 // Zm00001d038121 // Zm00001d036568 // Zm00001d012673 // Zm00001d052853 // Zm00001d019299 // Zm00001d052186 // Zm00001d014564 // Zm00001d013683 // Zm00001d028669 // Zm00001d035701 // Zm00001d043329 // Zm00001d017883 // Zm00001d010997 // Zm00001d007934 // Zm00001d040832 // Zm00001d012118 // Zm00001d033218 // Zm00001d047296 // Zm00001d035527 // Zm00001d022028 // Zm00001d010497 // …
GO:0005840	C	ribosome	5	184	773	30113	0.51	1	// Zm00001d036568 // Zm00001d036567 // Zm00001d047296 // Zm00001d049619 // Zm00001d036565
GO:0043228	C	non-membrane-bounded organelle	17	184	2038	30113	0.12	1	// Zm00001d036565 // Zm00001d047296 // Zm00001d028669 // Zm00001d035527 // Zm00001d036567 // Zm00001d035701 // Zm00001d043329 // Zm00001d037497 // Zm00001d049619 // Zm00001d010997 // Zm00001d017883 // Zm00001d022028 // Zm00001d007934 // Zm00001d040832 // Zm00001d052853 // Zm00001d036568 // Zm00001d037159
GO:0009536	C	plastid	7	184	1562	30113	0.85	1	// Zm00001d038121 // Zm00001d012673 // Zm00001d006588 // Zm00001d048874 // Zm00001d032604 // Zm00001d020220 // Zm00001d008326
GO:0005694	C	chromosome	6	184	512	30113	0.097	1	// Zm00001d035527 // Zm00001d035701 // Zm00001d010997 // Zm00001d022028 // Zm00001d052853 // Zm00001d037159
GO:0005737	C	cytoplasm	52	184	8466	30113	0.51	1	// Zm00001d003119 // Zm00001d047046 // Zm00001d020858 // Zm00001d018943 // Zm00001d038121 // Zm00001d041063 // Zm00001d012673 // Zm00001d020780 // Zm00001d009431 // Zm00001d029309 // Zm00001d028030 // Zm00001d034701 // Zm00001d025342 // Zm00001d011399 // Zm00001d051500 // Zm00001d036565 // Zm00001d025321 // Zm00001d043329 // Zm00001d036968 // Zm00001d017883 // Zm00001d033747 // Zm00001d036568 // …
GO:0070013	C	intracellular organelle lumen	9	184	1187	30113	0.3	1	// Zm00001d035527 // Zm00001d035701 // Zm00001d010997 // Zm00001d022028 // Zm00001d007934 // Zm00001d010497 // Zm00001d052853 // Zm00001d033218 // Zm00001d013683
