# Supplementary material for: System Analysis of MIRNAs in Maize Internode Elongation
Source: Biomolecules. 2019 Aug 27;9(9):417. doi: 10.3390/biom9090417 (PMC6769733; doi:10.3390/biom9090417)
Supplement: Supplementary file 1 [file biomolecules-09-00417-s001.zip › SM-559656/Table S6. Identification and analysis for target genes of internode elongation related miRNA.xls]

## Sheet: expression profiles
The expression profiles of different microrna-mrna pairs
gene_symbol	Relative expression level ( log2 fold change value between elongation region and fixed internode samples)
	3d	4d	6d
zma-MIR396f	3.55	2.442	0.1
Zm00001d032781	-1.153	-0.6906	-0.6358
Zm00001d048101	-0.6116	-0.7463	-0.8633
Zm00001d048098	-0.5515	-0.4146	-0.1423
Zm00001d052186	-0.3112	-0.2207	0.1466
Zm00001d052853	-0.3078	-0.558	-0.08969
Zm00001d037856	-0.2332	-0.04386	0.1806
Zm00001d047823	-0.06273	0.1231	0.2287
zma-MIR164b	3.553	2.57	2.066
zma-MIR164c	6.013	3.766	5.377
Zm00001d008528	-5.643	-4.487	-3.553
Zm00001d042438	-4.678	-4.263	-4.004
Zm00001d014405	-3.55	-1.494	-2.504
Zm00001d052191	-3.148	-3.345	-1.455
Zm00001d024268	-3.071	-2.786	-3.116
Zm00001d024268	-3.071	-2.786	-3.116
Zm00001d039279	-2.89	-1.757	-1.94
Zm00001d019044	-2.255	-4.388	-2.881
Zm00001d041472	-2.235	-2.281	-1.656
Zm00001d020685	-1.951	-2.377	-1.311
Zm00001d042905	-1.725	0.3102	0.7417
Zm00001d038852	-1.599	-1.749	-1.001
Zm00001d053727	-1.538	-1.476	-1.066
Zm00001d033637	-1.351	-0.4328	-0.4287
Zm00001d016950	-1.34	-0.985	2.871
Zm00001d043880	-1.303	-1.141	-1.215
Zm00001d018118	-1.096	-1.681	1.9
Zm00001d049171	-1.026	-1.059	-1.722
Zm00001d002834	-1.024	0.5792	-0.2659
Zm00001d006825	-0.9161	-1.047	-0.9849
Zm00001d035169	-0.7906	-0.01837	-0.7178
Zm00001d014135	-0.7578	-0.6359	-1.32
Zm00001d042670	-0.6441	-1.105	-1.409
Zm00001d039973	-0.4666	-0.8281	-0.6307
Zm00001d006751	-0.3794	-0.01159	-0.5201
Zm00001d050893	-0.2774	-0.6081	1.668
Zm00001d051039	-0.2187	-0.315	-0.6377
Zm00001d002851	-0.03476	0.2456	0.1392
Zm00001d008528	-5.643	-4.487	-3.553
Zm00001d036621	-5.314	-0.1557	-0.5861
Zm00001d010398	-3.778	-2.858	-2.787
Zm00001d014405	-3.55	-2.811	-2.504
Zm00001d052191	-3.148	-3.345	-1.455
Zm00001d039279	-2.89	-1.757	-1.94
Zm00001d035605	-2.526	0	-3.355
Zm00001d041472	-2.235	-2.281	-1.656
Zm00001d053715	-1.981	-0.8432	-0.9207
Zm00001d042905	-1.725	-1.494	0.7417
Zm00001d003438	-1.402	-1.478	-0.9158
Zm00001d016950	-1.34	0.3102	2.871
Zm00001d008693	-1.305	-0.1497	-0.04562
Zm00001d018118	-1.096	-1.681	1.9
Zm00001d043047	-1.059	-1.971	3.458
Zm00001d009808	-0.7115	-0.195	0.5138
Zm00001d018058	-0.6915	-0.5867	0.4781
Zm00001d024677	-0.6608	-0.7064	-1.335
Zm00001d019299	-0.6274	-0.5099	-3.23
Zm00001d032293	-0.617	-0.2982	-0.2537
Zm00001d008326	-0.5832	-1.24	-1.515
Zm00001d043329	-0.5103	0	0
Zm00001d029373	-0.4949	-1.208	-0.8675
Zm00001d013683	-0.406	0.1149	-1.007
Zm00001d042359	-0.3995	-0.2044	-0.06748
Zm00001d006588	-0.3931	-0.2301	0.4812
Zm00001d033218	-0.3913	-0.2874	-0.3878
Zm00001d035527	-0.3373	-0.06796	-0.07099
Zm00001d009660	-0.2759	-0.3915	-0.3759
Zm00001d047201	-0.1762	-0.5448	0.7326
Zm00001d007610	-0.1163	-0.3681	-0.748
Zm00001d003812	-0.09775	-0.2256	-0.1016
Zm00001d045314	-0.09047	-0.3315	-0.06466
Zm00001d014890	-0.03993	0.03218	0.2528
zma-MIR160c	8.795	7.74	4.892
Zm00001d044010	-7.32	-4.783	-4.092
Zm00001d020921	-4.088	-2.499	-6.603
Zm00001d034844	-2.053	0.1	0.1
Zm00001d003048	-1.118	-1.089	-1.59
Zm00001d013416	-0.7251	-1.077	-0.1932
Zm00001d028679	-0.4728	-0.7035	-0.1225
Zm00001d030181	-0.2277	-0.4391	-0.157
Zm00001d000358	-0.1932	-0.3173	-0.3836
Zm00001d051172	-0.05068	-0.09239	-0.1637
zma-MIR168a	-1.563	-1.898	-0.7936
Zm00001d002530	3.177	2.418	2.311
Zm00001d021452	2.446	2.213	1.815
Zm00001d026111	0.8761	1.004	0.5725
Zm00001d011096	0.8141	0.2753	0.4962
Zm00001d047373	0.6022	0.5989	0.9996
Zm00001d027637	0.4855	0.4239	-0.00248
Zm00001d035747	0.1569	0.1579	-0.01194
Zm00001d017883	0.09463	0.3294	0.4033
Zm00001d021869	0.0693	-0.08184	0.2026
Zm00001d022481	0.06142	-0.06096	-0.2521
Zm00001d010497	0.04682	0.3524	-0.09954
Zm00001d047046	0.009257	-0.05247	-0.6019
zma-MIR398b	-6.567	-5.969	-5.311
Zm00001d047392	2.237	0.1563	0.09786
Zm00001d036568	2.237	0.186	-0.0093
Zm00001d036565	1.122	0.9265	0.5998
Zm00001d047395	1.051	1.55	1.462
Zm00001d049617	0.9099	1.015	-0.04302
Zm00001d033863	0.6067	1.334	2.156
Zm00001d037395	0.5186	0	0
Zm00001d036567	0.3778	0.7869	0.1794
Zm00001d040832	0.1507	-0.02568	-0.101

## Sheet: GO analysis for targeted genes
GO analysis for targeted genes of representative differentially expressed miRNA
GO term	Ontology	Description	Number in input list	Number in BG/Ref	-LG2(pvalue)	p-value	FDR
GO:0022607	P	cellular component assembly	5	968	4.18442	0.055	1
GO:0032774	P	RNA biosynthetic process	10	2841	3.699	0.077	1
GO:0019222	P	regulation of metabolic process	12	3582	3.77596	0.073	1
GO:0043933	P	macromolecular complex subunit organization	5	1267	2.94342	0.13	1
GO:0043043	P	peptide biosynthetic process	5	1221	3.05889	0.12	1
GO:0031323	P	regulation of cellular metabolic process	9	3404	1.73697	0.3	1
GO:0006139	P	nucleobase-containing compound metabolic process	17	5783	3.4112	0.094	1
GO:0044085	P	cellular component biogenesis	5	1540	2.12029	0.23	1
GO:0044248	P	cellular catabolic process	6	1559	3.18442	0.11	1
GO:0044249	P	cellular biosynthetic process	17	6107	2.8365	0.14	1
GO:0034641	P	cellular nitrogen compound metabolic process	21	7084	4.1078	0.058	1
GO:0006807	P	nitrogen compound metabolic process	21	7583	3.18442	0.11	1
GO:0016043	P	cellular component organization	8	3365	1.21759	0.43	1
GO:0034645	P	cellular macromolecule biosynthetic process	16	4699	4.8365	0.035	1
GO:1901362	P	organic cyclic compound biosynthetic process	10	3555	2.18442	0.22	1
GO:0050789	P	regulation of biological process	16	5307	3.52284	0.087	1
GO:1901360	P	organic cyclic compound metabolic process	18	6221	3.36587	0.097	1
GO:0080090	P	regulation of primary metabolic process	9	3368	1.78588	0.29	1
GO:0044267	P	cellular protein metabolic process	13	5508	1.35845	0.39	1
GO:0051716	P	cellular response to stimulus	6	2430	1.2863	0.41	1
GO:0044265	P	cellular macromolecule catabolic process	5	974	4.13289	0.057	1
GO:0044260	P	cellular macromolecule metabolic process	27	10299	3.18442	0.11	1
GO:0071840	P	cellular component organization or biogenesis	8	3818	0.810966	0.57	1
GO:2000112	P	regulation of cellular macromolecule biosynthetic process	9	2823	2.8365	0.14	1
GO:0097659	P	nucleic acid-templated transcription	10	2829	3.73697	0.075	1
GO:0071704	P	organic substance metabolic process	31	14289	1.02915	0.49	1
GO:0010467	P	gene expression	19	4995	7.24332	0.0066	1
GO:0043604	P	amide biosynthetic process	5	1249	2.94342	0.13	1
GO:0065007	P	biological regulation	17	6244	2.64386	0.16	1
GO:0044699	P	single-organism process	16	9791	0.120294	0.92	1
GO:0036211	P	protein modification process	6	3847	0.251539	0.84	1
GO:1901575	P	organic substance catabolic process	6	1859	2.32193	0.2	1
GO:0060255	P	regulation of macromolecule metabolic process	12	3482	4.01159	0.062	1
GO:0010468	P	regulation of gene expression	12	3001	5.44222	0.023	1
GO:0018130	P	heterocycle biosynthetic process	10	3382	2.47393	0.18	1
GO:0006996	P	organelle organization	6	2289	1.47393	0.36	1
GO:0090304	P	nucleic acid metabolic process	17	5183	4.64386	0.04	1
GO:1901576	P	organic substance biosynthetic process	16	6180	2.12029	0.23	1
GO:0019219	P	regulation of nucleobase-containing compound metabolic process	8	2764	2.12029	0.23	1
GO:0006725	P	cellular aromatic compound metabolic process	18	6147	3.50635	0.088	1
GO:0009987	P	cellular process	43	16613	4.87832	0.034	1
GO:0009889	P	regulation of biosynthetic process	9	2874	2.73697	0.15	1
GO:0044710	P	single-organism metabolic process	5	5053	0.0144996	0.99	1
GO:0006464	P	cellular protein modification process	6	3847	0.251539	0.84	1
GO:0050794	P	regulation of cellular process	13	4991	1.94342	0.26	1
GO:0031326	P	regulation of cellular biosynthetic process	9	2871	2.73697	0.15	1
GO:0043412	P	macromolecule modification	6	4323	0.136062	0.91	1
GO:0009059	P	macromolecule biosynthetic process	16	4780	4.64386	0.04	1
GO:0044763	P	single-organism cellular process	16	6774	1.47393	0.36	1
GO:1903506	P	regulation of nucleic acid-templated transcription	8	2619	2.39593	0.19	1
GO:0008152	P	metabolic process	38	16802	1.59946	0.33	1
GO:2001141	P	regulation of RNA biosynthetic process	8	2619	2.39593	0.19	1
GO:0034654	P	nucleobase-containing compound biosynthetic process	10	3211	2.8365	0.14	1
GO:0044271	P	cellular nitrogen compound biosynthetic process	15	4553	4.26534	0.052	1
GO:0009056	P	catabolic process	6	2032	1.94342	0.26	1
GO:0009057	P	macromolecule catabolic process	5	1267	2.94342	0.13	1
GO:0046483	P	heterocycle metabolic process	17	6024	2.94342	0.13	1
GO:0016070	P	RNA metabolic process	15	4259	5.01159	0.031	1
GO:0044238	P	primary metabolic process	27	13559	0.473931	0.72	1
GO:1901564	P	organonitrogen compound metabolic process	5	2612	0.599462	0.66	1
GO:0043603	P	cellular amide metabolic process	5	1404	2.47393	0.18	1
GO:1901566	P	organonitrogen compound biosynthetic process	5	1903	1.39593	0.38	1
GO:0019538	P	protein metabolic process	13	6264	0.761213	0.59	1
GO:0050896	P	response to stimulus	6	3848	0.251539	0.84	1
GO:0051252	P	regulation of RNA metabolic process	8	2687	2.25154	0.21	1
GO:0009058	P	biosynthetic process	17	6434	2.39593	0.19	1
GO:0044237	P	cellular metabolic process	33	13654	2.39593	0.19	1
GO:0043170	P	macromolecule metabolic process	30	11281	3.68038	0.078	1
GO:0006355	P	regulation of transcription, DNA-templated	8	2596	2.47393	0.18	1
GO:0010556	P	regulation of macromolecule biosynthetic process	9	2851	2.73697	0.15	1
GO:0006351	P	transcription, DNA-templated	10	2807	3.79586	0.072	1
GO:0019438	P	aromatic compound biosynthetic process	10	3450	2.39593	0.19	1
GO:0006518	P	peptide metabolic process	5	1338	2.64386	0.16	1
GO:0006412	P	translation	5	1203	3.18442	0.11	1
GO:0051171	P	regulation of nitrogen compound metabolic process	9	2956	2.55639	0.17	1
GO:0003676	F	nucleic acid binding	21	5124	9.28771	0.0016	0.15
GO:0003677	F	DNA binding	13	2927	6.96578	0.008	0.38
GO:0005488	F	binding	42	15954	5.15843	0.028	0.89
GO:1901363	F	heterocyclic compound binding	26	9607	3.49005	0.089	1
GO:0000166	F	nucleotide binding	6	4252	0.152003	0.9	1
GO:0016740	F	transferase activity	13	6031	0.915936	0.53	1
GO:0097367	F	carbohydrate derivative binding	8	3909	0.736966	0.6	1
GO:0032549	F	ribonucleoside binding	8	3842	0.785875	0.58	1
GO:0017076	F	purine nucleotide binding	6	3841	0.251539	0.84	1
GO:0016787	F	hydrolase activity	5	5027	0.0144996	0.99	1
GO:0003824	F	catalytic activity	21	14030	0.0144996	0.99	1
GO:0016772	F	transferase activity, transferring phosphorus-containing groups	5	2752	0.494109	0.71	1
GO:0032559	F	adenyl ribonucleotide binding	5	3483	0.184425	0.88	1
GO:0032555	F	purine ribonucleotide binding	6	3829	0.251539	0.84	1
GO:0032550	F	purine ribonucleoside binding	6	3829	0.251539	0.84	1
GO:0032553	F	ribonucleotide binding	6	3872	0.234465	0.85	1
GO:0035639	F	purine ribonucleoside triphosphate binding	5	3686	0.136062	0.91	1
GO:0030554	F	adenyl nucleotide binding	5	3494	0.184425	0.88	1
GO:0003723	F	RNA binding	5	1586	2	0.25	1
GO:0005515	F	protein binding	17	5711	3.53952	0.086	1
GO:0097159	F	organic cyclic compound binding	26	9627	3.47393	0.09	1
GO:0001883	F	purine nucleoside binding	6	3829	0.251539	0.84	1
GO:0001882	F	nucleoside binding	8	3843	0.785875	0.58	1
GO:1901265	F	nucleoside phosphate binding	6	4252	0.152003	0.9	1
GO:0036094	F	small molecule binding	8	4327	0.473931	0.72	1
GO:0043229	C	intracellular organelle	34	11291	6.98393	0.0079	0.48
GO:0043226	C	organelle	34	11307	6.94786	0.0081	0.48
GO:0030529	C	intracellular ribonucleoprotein complex	7	1285	5.71786	0.019	0.57
GO:0031981	C	nuclear lumen	5	1003	4.01159	0.062	0.57
GO:1902494	C	catalytic complex	5	963	4.2109	0.054	0.57
GO:0043231	C	intracellular membrane-bounded organelle	28	10295	3.81604	0.071	0.57
GO:0044424	C	intracellular part	36	13331	4.79586	0.036	0.57
GO:0044464	C	cell part	40	15517	4.29336	0.051	0.57
GO:0043232	C	intracellular non-membrane-bounded organelle	8	2038	3.8997	0.067	0.57
GO:0005622	C	intracellular	36	13573	4.38082	0.048	0.57
GO:0043227	C	membrane-bounded organelle	28	10302	3.79586	0.072	0.57
GO:0005634	C	nucleus	19	5408	6.05889	0.015	0.57
GO:1990904	C	ribonucleoprotein complex	7	1394	5.15843	0.028	0.57
GO:0005623	C	cell	41	15669	4.8365	0.035	0.57
GO:0043228	C	non-membrane-bounded organelle	8	2038	3.8997	0.067	0.57
GO:0044428	C	nuclear part	6	1449	3.50635	0.088	0.66
GO:0031974	C	membrane-enclosed lumen	5	1187	3.18442	0.11	0.66
GO:0043233	C	organelle lumen	5	1187	3.18442	0.11	0.66
GO:0032991	C	macromolecular complex	13	4247	3.18442	0.11	0.66
GO:0070013	C	intracellular organelle lumen	5	1187	3.18442	0.11	0.66
GO:0031224	C	intrinsic component of membrane	15	8522	0.251539	0.84	1
GO:0016021	C	integral component of membrane	15	8398	0.286304	0.82	1
GO:0016020	C	membrane	18	10325	0.184425	0.88	1
GO:0043234	C	protein complex	7	2994	1.12029	0.46	1
GO:0044422	C	organelle part	11	4776	1.18442	0.44	1
GO:0044425	C	membrane part	15	9014	0.152003	0.9	1
GO:0044446	C	intracellular organelle part	11	4772	1.18442	0.44	1
GO:0044444	C	cytoplasmic part	16	6931	1.32193	0.4	1
GO:0005737	C	cytoplasm	17	8466	0.621488	0.65	1
GO:0071944	C	cell periphery	5	2533	0.666576	0.63	1
