# Supplementary material for: System Analysis of MIRNAs in Maize Internode Elongation
Source: Biomolecules. 2019 Aug 27;9(9):417. doi: 10.3390/biom9090417 (PMC6769733; doi:10.3390/biom9090417)
Supplement: Supplementary file 1 [file biomolecules-09-00417-s001.zip › SM-559656/Table S7. Detailed information of miRNA-mRNA-PPI network.xls]

## Sheet:  details
miRNA name	Predicted Target gene ID	Protein ID	Target annotation
zma-MIR160c	Zm00001d044010	A0A1D6NGZ4	wrky74
zma-MIR160c	Zm00001d020921	C0PFM2	Tonoplast dicarboxylate transporter
zma-MIR160c	Zm00001d034844	B4F9D8	Nucleotide-diphospho-sugar transferase family protein
zma-MIR160c	Zm00001d003048	A0A1D6E657	Disease resistance gene analog PIC17
zma-MIR160c	Zm00001d013416	A0A1D6GJ36	phd11
zma-MIR160c	Zm00001d028679	B6SRU0	Protein binding protein
zma-MIR160c	Zm00001d030181	C0PEG9	Protein PHLOEM PROTEIN 2-LIKE A10
zma-MIR160c	Zm00001d000358	K7UYC8	arftf21
zma-MIR160c	Zm00001d051172	D9HNU2	arftf15
zma-MIR164b/c	Zm00001d008528	B4FU27	myb22
zma-MIR164b/c	Zm00001d002834	B6SGC2	Peroxisomal biogenesis factor 11 family protein
zma-MIR164b/c	Zm00001d002851	B4G0X1	Hexosyltransferase, EC 2.4.1.-
zma-MIR164b/c	Zm00001d003438	A0A096RGU9	Loricrin-related
zma-MIR164b/c	Zm00001d003812	A0A096TN80	Serine/threonine-protein kinase KIPK
zma-MIR164b/c	Zm00001d006588	C0P9Q2	Protein THYLAKOID FORMATION 1 chloroplastic
zma-MIR164b/c	Zm00001d006751	A0A1D6F061	Eukaryotic aspartyl protease family protein
zma-MIR164b/c	Zm00001d006825	C0PNM1	Putative methylesterase 11 chloroplastic
zma-MIR164b/c	Zm00001d007610	A0A1D6F7L1	SEC12-like protein 2
zma-MIR164b/c	Zm00001d008326	K7VP12	Putative RNA helicase family protein
zma-MIR164b/c	Zm00001d008693	K7VQD8	Alpha/beta-Hydrolases superfamily protein
zma-MIR164b/c	Zm00001d009660	B6U656	ATP binding protein (Protein kinase superfamily protein)
zma-MIR164b/c	Zm00001d009808	A0A1D6FM54	Putative galacturonosyltransferase 7
zma-MIR164b/c	Zm00001d010398	K7VVS3	Rho GDP-dissociation inhibitor 1
zma-MIR164b/c	Zm00001d013683	A0A1D6GLH1	DNA-directed RNA polymerase subunit beta, EC 2.7.7.6
zma-MIR164b/c	Zm00001d014135	C4J9W2	Uncharacterized protein
zma-MIR164b/c	Zm00001d014405	A0A1D6GSY3	nactf113
zma-MIR164b/c	Zm00001d014890	A0A1D6GX81	Transcription elongation factor (TFIIS) family protein
zma-MIR164b/c	Zm00001d016950	A0A1D6HBE3	nactf30
zma-MIR164b/c	Zm00001d018058	B7ZXZ1	Glutaredoxin family protein
zma-MIR164b/c	Zm00001d018118	A0A1D6HKX2	Cupredoxin superfamily protein
zma-MIR164b/c	Zm00001d019044	A0A1D6HUP5	Receptor-like kinase-like
zma-MIR164b/c	Zm00001d019299	A0A1D6HWP6	Probable cytosolic iron-sulfur protein assembly protein CIAO1 homolog
zma-MIR164b/c	Zm00001d020685	A0A1D6I5M6	65-kDa microtubule-associated protein 6
zma-MIR164b/c	Zm00001d024268	B4FVN7	nactf110
zma-MIR164b/c	Zm00001d024677	A0A1D6J102	chr156
zma-MIR164b/c	Zm00001d029373	A0A1D6K4N7	Carboxypeptidase, EC 3.4.16.
zma-MIR164b/c	Zm00001d032293	B4FZC3	Transducin/WD40 repeat-like superfamily protein
zma-MIR164b/c	Zm00001d033218	A0A1D6KX11	DNA-directed RNA polymerase subunit beta, EC 2.7.7.6
zma-MIR164b/c	Zm00001d033637	A0A1D6L0Y4	elo1
zma-MIR164b/c	Zm00001d035169	B4FY31	Chloroplast J-like domain 1
zma-MIR164b/c	Zm00001d035527	A0A1D6LH19	Uncharacterized protein
zma-MIR164b/c	Zm00001d035605	A0A1D6LHJ5	myb21
zma-MIR164b/c	Zm00001d036621	K7UMD8	Potassium transporter
zma-MIR164b/c	Zm00001d038852	C0PPI1	rtl3
zma-MIR164b/c	Zm00001d039279	A0A1D6MEX9	Harpin-induced protein
zma-MIR164b/c	Zm00001d039973	A0A1D6MLZ7	Plastidic glucose transporter 4
zma-MIR164b/c	Zm00001d041472	A0A1D6MWC7	nactf108
zma-MIR164b/c	Zm00001d042359	C0HIL5	RING/U-box superfamily protein
zma-MIR164b/c	Zm00001d042438	A0A1D6N3Z3	Proline transporter 2
zma-MIR164b/c	Zm00001d042670	A0A1D6N5Z9	Erythroid differentiation-related factor 1-like protein
zma-MIR164b/c	Zm00001d042905	A0A1D6N7E2	L-ascorbate oxidase
zma-MIR164b/c	Zm00001d043047	Q94KT7	expa1
zma-MIR164b/c	Zm00001d043329	A0A1D6NAK5	Topoisomerase II-associated protein PAT1
zma-MIR164b/c	Zm00001d043880	C0P8Y6	Uncharacterized protein
zma-MIR164b/c	Zm00001d045314	K7VAN9	Putative thiol methyltransferase 2
zma-MIR164b/c	Zm00001d047201	A0A1D6P7Q0	Carboxypeptidase, EC 3.4.16.-
zma-MIR164b/c	Zm00001d049171	C0PLN2	Lipase/lipooxygenase PLAT/LH2 family protein
zma-MIR164b/c	Zm00001d050893	C0PC79	nactf40
zma-MIR164b/c	Zm00001d051039	A0A1D6Q4K6	Uncharacterized protein
zma-MIR164b/c	Zm00001d052191	C0P5M0	Cupredoxin superfamily protein
zma-MIR164b/c	Zm00001d053715	K7URK6	Glycosyltransferase, EC 2.4.1.-
zma-MIR164b/c	Zm00001d053727	A0A1D6QRV9	Pyrophosphate-energized vacuolar membrane proton pump 1
zma-MIR168a	Zm00001d002530	A0A1D6E1R0	Uncharacterized protein hypothetical protein
zma-MIR168a	Zm00001d021452	A0A1D6IB80	BZIP transcription factor
zma-MIR168a	Zm00001d026111	A0A1D6JCG6	ago1b - argonaute1b
zma-MIR168a	Zm00001d011096	A0A1D6FWE3	ago1 - argonaute1
zma-MIR168a	Zm00001d047373	C0PFA7	Ubiquitin-1 domain-containing protein DSK2b
zma-MIR168a	Zm00001d027637	A0A1D6JNH2	Uncharacterized protein
zma-MIR168a	Zm00001d035747	A0A1D6LIA5	ago1a
zma-MIR168a	Zm00001d017883	A0A1D6HIT9	Enhancer of mRNA-decapping protein 4
zma-MIR168a	Zm00001d021869	B4FKS9	Uncharacterized protein
zma-MIR168a	Zm00001d022481	A0A1D6IND9	CW-type Zinc Finger
zma-MIR168a	Zm00001d010497	B6SYD1	Uncharacterized protein
zma-MIR168a	Zm00001d047046	A0A1D6P6J5	DAR GTPase 2 mitochondrial
zma-MIR396f	Zm00001d032781	B8A230	Uncharacterized protein
zma-MIR396f	Zm00001d048101	B4G1Y9	Stellacyanin
zma-MIR396f	Zm00001d048098	B6TL61	Stellacyanin
zma-MIR396f	Zm00001d052186	B6UCY8	Pre-mRNA-splicing factor prp45
zma-MIR396f	Zm00001d052853	C0PFG5	DNA-binding protein-like
zma-MIR396f	Zm00001d037856	A0A1D6M157	Rhodanese-like domain-containing protein 7
zma-MIR396f	Zm00001d047823	A0A1D6PDR4	Retrovirus-related Pol polyprotein LINE-1
zma-MIR398b	Zm00001d047392	A0A1D6P955	Transducin/WD40 repeat-like superfamily protein
zma-MIR398b	Zm00001d036568	A0A1D6LPH1	40S ribosomal protein S14-3
zma-MIR398b	Zm00001d036565	B4FBS3	mch3 maize CRY1 homolog3
zma-MIR398b	Zm00001d047395	A0A1D6P963	Transposon protein
zma-MIR398b	Zm00001d049617	A0A1D6PWJ3	Hexosyltransferase, EC 2.4.1.-
zma-MIR398b	Zm00001d033863	B4F9W6	Uncharacterized protein
zma-MIR398b	Zm00001d037395	A0A1D6LXI9	Polyadenylate-binding protein-interacting protein 10
zma-MIR398b	Zm00001d036567	A0A1D6LPG1	40S ribosomal protein S14-3
zma-MIR398b	Zm00001d040832	A0A1D6MTB4	Transcription regulator
